# Supplementary material for: Genomic insights into antibiotic resistance and mobilome of lactic acid bacteria and bifidobacteria
Source: Life Sci Alliance. 2023 Feb 13;6(4):e202201637. doi: 10.26508/lsa.202201637 (PMC9930590; doi:10.26508/lsa.202201637)
Supplement: Supplementary file 1 [file LSA-2022-01637_TableS1.xlsx]

## Sheet: Table S1
Supplementary Table S1 - The list of detected acquired, intrinsic, and candidate resistance genes in 103 lactic acid bacteria and bifidobacteria. ARG, antimicrobial resistance gene; MGE, mobile genetic element; MIC, minimum inhibitory concentration.
In-house strain designation	Species or subspecies	ARG	ARG group	Antibiotic class	ARG category	Locus tag	BLAST similarity (%)	Alignment length (bp)	E-value	Query length (bp)	Subject length (bp)	HMMER (E-value)	Protein domain (PFAM)		Species of origin of ARG	BLAST similarity/AAI* (type strain)	The proportion of strains of the species with ARG (%)	Nature of ARG	mcl group	MGE	MGE group	Comment
IM1437	Enterococcus faecalis	AAC(6')-Ie-APH(2'')-Ia	aminoglycoside acetyltransferase/aminoglycoside phosphotransferase	aminoglycosides	acquired	EFEIM1437_02757	99.791	478	0	480	491	3e-192	APH	PF01636.24	Staphylococcus aureus	1.94373	28.57	acquired	unique	pMG1-like	not determined	/
IM1301	Enterococcus faecalis	ANT(6)-Ia	aminoglycoside nucleotidyltransferase	aminoglycosides	acquired	EFEIM1301_02968	99.669	302	0	303	302	3.4e-146	Adenyl_transf	PF04439.13	Enterococcus faecalis	/	35.71	acquired	group 90	pRE25-like	not determined	/
IM1315	Enterococcus faecalis	ANT(6)-Ia	aminoglycoside nucleotidyltransferase	aminoglycosides	acquired	EFEIM1315_02893	99.669	302	0	303	302	3.2e-146	Adenyl_transf	PF04439.13	Enterococcus faecalis	/	35.71	acquired	group 90	pRE25-like	not determined	/
IM1438	Enterococcus faecalis	ANT(6)-Ia	aminoglycoside nucleotidyltransferase	aminoglycosides	acquired	EFEIM1438_02868	99.669	302	0	303	302	3.2e-146	Adenyl_transf	PF04439.13	Enterococcus faecalis	/	35.71	acquired	group 90	pRE25-like	not determined	/
IM1325	Lactococcus lactis subsp. lactis	ANT(6)-Ia	aminoglycoside nucleotidyltransferase	aminoglycosides	acquired	LLAIM1325_02099	100	287	0	288	287	4.5e-145	Adenyl_transf	PF04439.13	Exiguobacterium sp. AT1b	2.03707	1.72	acquired	group 90	ICESsu(SC84)-like	integrative and mobilizable element	/
IM1301	Enterococcus faecalis	APH(3')-IIIa	aminoglycoside phosphotransferase	aminoglycosides	acquired	EFEIM1301_02966	100	264	0	265	264	2.5e-188	APH	PF01636.24	Campylobacter coli	2.29095	26.19	acquired	group 112	pRE25-like	not determined	/
IM1315	Enterococcus faecalis	APH(3')-IIIa	aminoglycoside phosphotransferase	aminoglycosides	acquired	EFEIM1315_02891	100	264	0	265	264	2.3e-188	APH	PF01636.24	Campylobacter coli	2.3015	26.19	acquired	group 112	pRE25-like	not determined	/
IM1438	Enterococcus faecalis	APH(3')-IIIa	aminoglycoside phosphotransferase	aminoglycosides	acquired	EFEIM1438_02870	100	264	0	265	264	2.4e-188	APH	PF01636.24	Campylobacter coli	2.2899	26.19	acquired	group 112	pRE25-like	not determined	/
IM1464	Carnobacterium divergens	CAD-1	beta-lactamase	beta-lactams	acquired	CDIV41_RS00415	95.724	304	0	302	304	2.4e-112	Beta-lactamase2	PF13354.7	Carnobacterium divergens	/	34.29	acquired	unique	/	/	/
IM1315	Enterococcus faecalis	cat	chloramphenicol acetyltransferase	phenicols	acquired	EFEIM1315_02874	100	215	1.64e-159	216	215	4.2e-99	CAT	PF00302.19	Enterococcus faecalis, Staphylococcus aureus	1.94742	4.76	acquired	group 132	pRE25-like	not determined	/
IM1438	Enterococcus faecalis	cat	chloramphenicol acetyltransferase	phenicols	acquired	EFEIM1438_02930	100	158	8.58e-116	159	215	6.5e-73	CAT	PF00302.19	Enterococcus faecalis, Staphylococcus aureus	1.94742	4.76	acquired	group 132	pRE25-like	not determined	/
IM1437	Enterococcus faecalis	dfrG	dihydrofolate reductase	trimethoprim	acquired	EFEIM1437_02748	100	165	5e-123	166	165	3.1e-119	DHFR_1	PF00186.20	Staphylococcus aureus	1.9478	16.67	acquired	unique	ICESauTW20-2-like	not determined	/
IM810	Bifidobacterium longum subsp. longum	erm(49)	Erm 23S RNA methyltransferase	macrolides, lincosamides, streptogramin B	acquired	BLOIM810_01856	100	304	0	305	304	1.1e-74	RrnaAD	PF00398.21	Bifidobacterium breve	1.13507	1.75	acquired	unique	GI_IM810	not determined	/
IM1315	Enterococcus faecalis	erm(B)	Erm 23S RNA methyltransferase	macrolides	acquired	EFEIM1315_02878	100	245	0	246	245	1.5e-171	RrnaAD	PF00398.21	Clostridioides difficile	2.09556	45.24	acquired	group 98	pRE25-like	not determined	/
IM1437	Enterococcus faecalis	erm(B)	Erm 23S RNA methyltransferase	macrolides	acquired	EFEIM1437_02784	99.592	245	0	246	253	1.2e-171	RrnaAD	PF00398.21	Enterococcus faecium, Staphylococcus aureus	1.93985	45.24	acquired	group 98	/	/	/
IM1438	Enterococcus faecalis	erm(B)	Erm 23S RNA methyltransferase	macrolides	acquired	EFEIM1438_02898	100	245	0	246	245	1.5e-171	RrnaAD	PF00398.21	Clostridioides difficile	2.09336	45.24	acquired	group 98	pRE25-like	not determined	/
IM1419	Staphylococcus xylosus	fosD	fosfomycin thiol transferase	fosfomycin	acquired	SXYIM1419_02407	76.812	138	4.36e-82	140	139	5e-76	Glyoxalase	PF00903.26	Staphylococcus aureus	1.05962	17.14	acquired	unique	/	/	conserved His7, His64, Glu110, Tyr100, Arg119
IM566	Limosilactobacillus reuteri	lnuA	lincosamide nucleotidyltransferase	lincosamides	acquired	LREIM566_02325	99.379	161	1.51e-120	162	161	8.2e-114	/	/	Staphylococcus aureus	2.00847	25	acquired	group 141	pLR585	plasmid	/
IM1421	Staphylococcus carnosus	mepA	efflux pump MATE	biocides, norfloxacin, ciprofloxacin	acquired	SCAIM1421_00778	89.135	451	0	452	451	1.2e-275	MatE	PF01554.19	Staphylococcus aureus	1.27154	60	acquired	unique	/	/	/
IM1301	Enterococcus faecalis	SAT-4	streptothricin acetyltransferase	streptothricin	acquired	EFEIM1301_02967	100	180	1.45e-135	181	180	6.4e-129	Acetyltransf_1	PF00583.26	Campylobacter coli	2.29095	26.19	acquired	group 145	pRE25-like	not determined	/
IM1315	Enterococcus faecalis	SAT-4	streptothricin acetyltransferase	streptothricin	acquired	EFEIM1315_02892	100	180	1.45e-135	181	180	6e-129	Acetyltransf_1	PF00583.26	Campylobacter coli	2.3015	26.19	acquired	group 145	pRE25-like	not determined	/
IM1438	Enterococcus faecalis	SAT-4	streptothricin acetyltransferase	streptothricin	acquired	EFEIM1438_02869	100	180	1.45e-135	181	180	6.2e-129	Acetyltransf_1	PF00583.26	Campylobacter coli	2.2899	26.19	acquired	group 145	pRE25-like	not determined	/
IM1301	Enterococcus faecalis	tet(L)	efflux pump MFS	tetracyclines	acquired	EFEIM1301_03022	99.563	458	0	459	458	5.3e-297	MFS_1	PF07690.17	Geobacillus stearothermophilus	1.84001	9.52	acquired	group 136	Tn6079-like	not determined	/
IM1315	Enterococcus faecalis	tet(L)	efflux pump MFS	tetracyclines	acquired	EFEIM1315_02905	99.563	458	0	459	458	4.9e-297	MFS_1	PF07690.17	Geobacillus stearothermophilus	1.83933	9.52	acquired	group 136	/	/	/
IM1315	Enterococcus faecalis	tet(M)	tetracycline-resistant ribosomal protection protein	tetracyclines	acquired	EFEIM1315_01216	99.844	639	0	640	639	0	GTP_EFTU	PF00009.28	Staphylococcus aureus	1.94438	45.24	acquired	group 53	Tn916	integrative and conjugative element	/
IM1438	Enterococcus faecalis	tet(M)	tetracycline-resistant ribosomal protection protein	tetracyclines	acquired	EFEIM1438_02217	99.844	639	0	640	639	0	GTP_EFTU	PF00009.28	Staphylococcus aureus	1.94438	45.24	acquired	group 53	Tn916	integrative and conjugative element	/
IM1386	Bifidobacterium breve	tet(O)	tetracycline-resistant ribosomal protection protein	tetracyclines	acquired	BBRIM1386_01122	99.061	639	0	640	639	0	GTP_EFTU	PF00009.28	Campylobacter jejuni	2.32756	17.24	acquired	group 53	ICESsuLP081102-like	not determined	/
IM1325	Lactococcus lactis subsp. lactis	tet(S)	tetracycline-resistant ribosomal protection protein	tetracyclines	acquired	LLAIM1325_02130	99.845	646	0	647	646	0	GTP_EFTU	PF00009.28	Listeria monocytogenes	1.93987	1.72	acquired	group 53	pLraf_19_4S_1-like	not determined	/
IM1319	Enterococcus italicus	tet(U)	efflux pump MFS	tetracyclines	acquired		80.769					/	/	/	Enterococcus faecium	1.21039	/	acquired	/	GI_IM1319	/	/
IM418	Bifidobacterium animalis subsp. lactis	tetW	tetracycline-resistant ribosomal protection protein	tetracyclines	acquired	BALAT_RS04775	99.216	638	0	640	639	0	GTP_EFTU	PF00009.28	Selenomonas ruminantium	2.20824	73.91	acquired	group 53	ISBian1 GI	insertion sequence	/
IM841	Bifidobacterium animalis subsp. lactis	tetW	tetracycline-resistant ribosomal protection protein	tetracyclines	acquired	BLAIM841_01075	99.216	638	0	640	639	0	GTP_EFTU	PF00009.28	Selenomonas ruminantium	2.20627	73.91	acquired	group 53	ISBian1 GI	insertion sequence	/
IM414	Bifidobacterium animalis subsp. lactis	tetW	tetracycline-resistant ribosomal protection protein	tetracyclines	acquired	BIF_RS07230	99.216	638	0	640	639	0	GTP_EFTU	PF00009.28	Selenomonas ruminantium	2.2048	73.91	acquired	group 53	ISBian1 GI	insertion sequence	/
IM557	Bifidobacterium animalis subsp. lactis	tetW	tetracycline-resistant ribosomal protection protein	tetracyclines	acquired	W91_RS04780	99.216	638	0	640	639	0	GTP_EFTU	PF00009.28	Selenomonas ruminantium	2.20627	73.91	acquired	group 53	ISBian1 GI	insertion sequence	/
IM661	Bifidobacterium animalis subsp. lactis	tetW	tetracycline-resistant ribosomal protection protein	tetracyclines	acquired	BIFLAC_RS00815	99.216	638	0	640	639	0	GTP_EFTU	PF00009.28	Selenomonas ruminantium	2.2107	73.91	acquired	group 53	ISBian1 GI	insertion sequence	/
IM812	Bifidobacterium animalis subsp. lactis	tetW	tetracycline-resistant ribosomal protection protein	tetracyclines	acquired	BALAC_RS04780	99.216	638	0	640	639	0	GTP_EFTU	PF00009.28	Selenomonas ruminantium	2.20774	73.91	acquired	group 53	ISBian1 GI	insertion sequence	/
IM566	Limosilactobacillus reuteri	tetW	tetracycline-resistant ribosomal protection protein	tetracyclines	acquired	LREIM566_02306	99.218	639	0	640	639	0	GTP_EFTU	PF00009.28	Selenomonas ruminantium	2.11462	21.88	acquired	group 53	pLR581	plasmid	/
IM1313	Enterococcus faecium	AAC(6')-Ii	aminoglycoside acetyltransferase	aminoglycosides	intrinsic	EFAIM1313_02343	99.451	182	6.07e-136	183	182	2.4e-99	Acetyltransf_1	PF00583.26	Enterococcus faecium	/	98.15	intrinsic	group 73	/	/	/
IM1439	Enterococcus faecium	AAC(6')-Ii	aminoglycoside acetyltransferase	aminoglycosides	intrinsic	EFAIM1439_01106	99.451	182	1.48e-135	183	182	6.9e-100	Acetyltransf_1	PF00583.26	Enterococcus faecium	/	98.15	intrinsic	group 73	/	/	/
IM1478	Enterococcus faecium	AAC(6')-Ii	aminoglycoside acetyltransferase	aminoglycosides	intrinsic	EFAIM1478_01925	99.451	182	6.07e-136	183	182	2.4e-99	Acetyltransf_1	PF00583.26	Enterococcus faecium	/	98.15	intrinsic	group 73	/	/	/
IM215A	Enterococcus faecium	AAC(6')-Ii	aminoglycoside acetyltransferase	aminoglycosides	intrinsic	EFAIM215_01142	100	182	1.94e-136	183	182	5e-100	Acetyltransf_1	PF00583.26	Enterococcus faecium	/	98.15	intrinsic	group 73	/	/	/
IM578	Enterococcus faecium	AAC(6')-Ii	aminoglycoside acetyltransferase	aminoglycosides	intrinsic	EFAIM578_02052	99.451	182	6.07e-136	183	182	2.4e-99	Acetyltransf_1	PF00583.26	Enterococcus faecium	/	98.15	intrinsic	group 73	/	/	/
IM1454	Enterococcus hirae	AAC(6')-Iid	aminoglycoside acetyltransferase	aminoglycosides	intrinsic	EHIIM1454_01916	99.451	182	5.39e-135	183	182	4.8e-102	Acetyltransf_1	PF00583.26	Enterococcus hirae	/	100	intrinsic	group 73	/	/	/
IM1426	Enterococcus durans	AAC(6')-Iih	aminoglycoside acetyltransferase	aminoglycosides	intrinsic	EDUIM1426_01762	100	183	2.95e-135	184	183	1.2e-102	Acetyltransf_1	PF00583.26	Enterococcus durans	/	100	intrinsic	group 73	/	/	/
IM1336	Bifidobacterium breve	APH (ABE95342.1)	aminoglycoside phosphotransferase	aminoglycosides	intrinsic	BBRIM1336_00141	99.816	543	0	544	543	/	/	/	Bifidobacterium breve	0.99816	100	intrinsic	group 44	/	/	/
IM1386	Bifidobacterium breve	APH (ABE95342.1)	aminoglycoside phosphotransferase	aminoglycosides	intrinsic	BBRIM1386_01083	98.895	543	0	544	543	/	/	/	Bifidobacterium breve	1.00066	100	intrinsic	group 44	/	/	/
IM703	Bifidobacterium breve	APH (ABE95342.1)	aminoglycoside phosphotransferase	aminoglycosides	intrinsic	BBRIM703_01680	100	543	0	544	543	/	/	/	Bifidobacterium breve	1.0176	100	intrinsic	group 44	/	/	/
IM217A	Bifidobacterium longum subsp. infantis	APH (ABE95342.1)	aminoglycoside phosphotransferase	aminoglycosides	intrinsic	BLOIM217_01273	71.48	554	0	552	543	/	/	/	Bifidobacterium breve	0.813938	100	intrinsic	group 44	/	/	/
IM810	Bifidobacterium longum subsp. longum	APH (ABE95342.1)	aminoglycoside phosphotransferase	aminoglycosides	intrinsic	BLOIM810_00706	71.014	552	0	552	543	/	/	/	Bifidobacterium breve	0.805787	100	intrinsic	group 44	/	/	/
IM937	Bifidobacterium longum subsp. longum	APH (ABE95342.1)	aminoglycoside phosphotransferase	aminoglycosides	intrinsic	BLOIM937_00850	70.916	557	0	557	543	/	/	/	Bifidobacterium breve	0.809359	100	intrinsic	group 44	/	/	/
IM1336	Bifidobacterium breve	APH (ABE96255.1)	aminoglycoside phosphotransferase	aminoglycosides	intrinsic	BBRIM1336_00907	98.876	356	0	357	356	/	APH	PF01636.24	Bifidobacterium breve	0.98876	100	intrinsic	group 86	/	/	/
IM1386	Bifidobacterium breve	APH (ABE96255.1)	aminoglycoside phosphotransferase	aminoglycosides	intrinsic	BBRIM1386_00287	99.438	356	0	357	356	/	APH	PF01636.24	Bifidobacterium breve	1.00615	100	intrinsic	group 86	/	/	/
IM703	Bifidobacterium breve	APH (ABE96255.1)	aminoglycoside phosphotransferase	aminoglycosides	intrinsic	BBRIM703_00767	99.438	356	0	357	356	/	APH	PF01636.24	Bifidobacterium breve	1.01189	100	intrinsic	group 86	/	/	/
IM217A	Bifidobacterium longum subsp. infantis	APH (ABE96255.1)	aminoglycoside phosphotransferase	aminoglycosides	intrinsic	BLOIM217_01807	88.483	356	0	360	356	/	APH	PF01636.24	Bifidobacterium breve	1.00755	0.88	intrinsic	group 86	/	/	/
IM810	Bifidobacterium longum subsp. longum	APH (ABE96255.1)	aminoglycoside phosphotransferase	aminoglycosides	intrinsic	BLOIM810_00903	90.449	356	0	360	356	/	APH	PF01636.24	Bifidobacterium breve	1.02631	90.35	intrinsic	group 86	/	/	/
IM1301	Enterococcus faecalis	dfrE	dihydrofolate reductase	trimethoprim	intrinsic	EFEIM1301_00714	98.171	164	2.09e-121	165	164	7.1e-118	DHFR_1	PF00186.20	Enterococcus faecalis	/	100	intrinsic	group 35	/	/	/
IM1305	Enterococcus faecalis	dfrE	dihydrofolate reductase	trimethoprim	intrinsic	EFAIM1305_00256	98.171	164	2.09e-121	165	164	7e-118	DHFR_1	PF00186.20	Enterococcus faecalis	/	100	intrinsic	group 35	/	/	/
IM1312	Enterococcus faecalis	dfrE	dihydrofolate reductase	trimethoprim	intrinsic	EFEIM1312_02481	98.171	164	2.09e-121	165	164	6.8e-118	DHFR_1	PF00186.20	Enterococcus faecalis	/	100	intrinsic	group 35	/	/	/
IM1315	Enterococcus faecalis	dfrE	dihydrofolate reductase	trimethoprim	intrinsic	EFEIM1315_00263	98.78	164	2.33e-122	165	164	6.7e-118	DHFR_1	PF00186.20	Enterococcus faecalis	/	100	intrinsic	group 35	/	/	/
IM1437	Enterococcus faecalis	dfrE	dihydrofolate reductase	trimethoprim	intrinsic	EFEIM1437_00147	98.78	164	2.33e-122	165	164	6.4e-118	DHFR_1	PF00186.20	Enterococcus faecalis	/	100	intrinsic	group 35	/	/	/
IM1438	Enterococcus faecalis	dfrE	dihydrofolate reductase	trimethoprim	intrinsic	EFEIM1438_01843	97.561	164	3.9e-121	165	164	1.5e-117	DHFR_1	PF00186.20	Enterococcus faecalis	/	100	intrinsic	group 35	/	/	/
IM1426	Enterococcus durans	eatAv	ABC-F	lincosamides	intrinsic	EDUIM1426_00731	81.026	390	0	396	500	2.7e-186	ABC_tran	PF00005.28	Enterococcus faecium	0.979995	50	intrinsic	group 14	/	/	/
IM1313	Enterococcus faecium	eatAv	ABC-F	lincosamides	intrinsic	EFAIM1313_01776	98.8	500	0	501	500	3.2e-256	ABC_tran	PF00005.28	Enterococcus faecium	/	88.89	intrinsic	group 14	/	/	/
IM1439	Enterococcus faecium	eatAv	ABC-F	lincosamides	intrinsic	EFAIM1439_00783	98.4	500	0	501	500	7.2e-256	ABC_tran	PF00005.28	Enterococcus faecium	/	88.89	intrinsic	group 14	/	/	/
IM1478	Enterococcus faecium	eatAv	ABC-F	lincosamides	intrinsic	EFAIM1478_01542	98.8	500	0	501	500	3.1e-256	ABC_tran	PF00005.28	Enterococcus faecium	/	88.89	intrinsic	group 14	/	/	/
IM215A	Enterococcus faecium	eatAv	ABC-F	lincosamides	intrinsic	EFAIM215_00846	95.8	500	0	501	500	5.7e-251	ABC_tran	PF00005.28	Enterococcus faecium	/	88.89	intrinsic	group 14	/	/	/
IM578	Enterococcus faecium	eatAv	ABC-F	lincosamides	intrinsic	EFAIM578_02167	98.8	500	0	501	500	3.1e-256	ABC_tran	PF00005.28	Enterococcus faecium	/	88.89	intrinsic	group 14	/	/	/
IM1454	Enterococcus hirae	eatAv	ABC-F	lincosamides	intrinsic	EHIIM1454_00474	78.514	498	0	499	500	4.8e-235	ABC_tran	PF00005.28	Enterococcus faecium	0.960181	100	intrinsic	group 14	/	/	/
IM1313	Enterococcus faecium	efmA	efflux pump MFS	14-, 15-membered macrolides, quinolones, ethidium bromide	intrinsic	EFAIM1313_00966	99.766	428	0	429	428	4.4e-86	MFS_1	PF07690.17	Enterococcus faecium	/	37.04	intrinsic	group 31	/	/	/
IM1439	Enterococcus faecium	efmA	efflux pump MFS	14-, 15-membered macrolides, quinolones, ethidium bromide	intrinsic	EFAIM1439_01304	100	274	0	275	428	7.7e-48	MFS_1	PF07690.17	Enterococcus faecium	/	37.04	intrinsic	group 31	/	/	/
IM1439	Enterococcus faecium	efmA	efflux pump MFS	14-, 15-membered macrolides, quinolones, ethidium bromide	intrinsic	EFAIM1439_01305	96.97	132	9.19e-87	142	428	5.7e-30	/	/	Enterococcus faecium	/	3.7	intrinsic	group 31	/	/	/
IM1478	Enterococcus faecium	efmA	efflux pump MFS	14-, 15-membered macrolides, quinolones, ethidium bromide	intrinsic	EFAIM1478_01632	74.533	428	0	426	428	1.6e-86	MFS_1	PF07690.17	Enterococcus faecium	/	50	intrinsic	group 31	/	/	/
IM215A	Enterococcus faecium	efmA	efflux pump MFS	14-, 15-membered macrolides, quinolones, ethidium bromide	intrinsic	EFAIM215_00748	75	428	0	426	428	8.9e-87	MFS_1	PF07690.17	Enterococcus faecium	/	50	intrinsic	group 31	/	/	/
IM578	Enterococcus faecium	efmA	efflux pump MFS	14-, 15-membered macrolides, quinolones, ethidium bromide	intrinsic	EFAIM578_01014	74.533	428	0	426	428	1.6e-86	MFS_1	PF07690.17	Enterococcus faecium	/	50	intrinsic	group 31	/	/	/
IM1313	Enterococcus faecium	efmM	5-methylcytidine methyltransferase	aminoglycosides	intrinsic	EFAIM1313_02141	92.105	456	0	457	456	/	Methyltr_RsmB-F	PF01189.18	Enterococcus faecium	/	61.11	intrinsic	group 83	/	/	/
IM1439	Enterococcus faecium	efmM	5-methylcytidine methyltransferase	aminoglycosides	intrinsic	EFAIM1439_02004	99.781	456	0	457	456	/	Methyltr_RsmB-F	PF01189.18	Enterococcus faecium	/	37.04	intrinsic	group 83	/	/	/
IM1478	Enterococcus faecium	efmM	5-methylcytidine methyltransferase	aminoglycosides	intrinsic	EFAIM1478_01978	91.886	456	0	457	456	/	Methyltr_RsmB-F	PF01189.18	Enterococcus faecium	/	61.11	intrinsic	group 83	/	/	/
IM215A	Enterococcus faecium	efmM	5-methylcytidine methyltransferase	aminoglycosides	intrinsic	EFAIM215_01090	92.325	456	0	457	456	/	Methyltr_RsmB-F	PF01189.18	Enterococcus faecium	/	61.11	intrinsic	group 83	/	/	/
IM578	Enterococcus faecium	efmM	5-methylcytidine methyltransferase	aminoglycosides	intrinsic	EFAIM578_02106	91.886	456	0	457	456	/	Methyltr_RsmB-F	PF01189.18	Enterococcus faecium	/	61.11	intrinsic	group 83	/	/	/
IM1426	Enterococcus durans	efrA	efflux pump ABC	norfloxacin, ciprofloxacin, doxycycline, arbekacin, novobiocin, daunorubicin, doxorubicin, acriflavine, ethidium bromide, safranin	intrinsic	EDUIM1426_00220	82.292	576	0	577	575	4.1e-63	ABC_membrane	PF00664.24	Enterococcus faecalis	1.18219	100	intrinsic	group 24	/	/	/
IM1301	Enterococcus faecalis	efrA	efflux pump ABC	norfloxacin, ciprofloxacin, doxycycline, arbekacin, novobiocin, daunorubicin, doxorubicin, acriflavine, ethidium bromide, safranin	intrinsic	EFEIM1301_01098	99.478	575	0	576	575	5.8e-61	ABC_membrane	PF00664.24	Enterococcus faecalis	/	100	intrinsic	group 24	/	/	/
IM1305	Enterococcus faecalis	efrA	efflux pump ABC	norfloxacin, ciprofloxacin, doxycycline, arbekacin, novobiocin, daunorubicin, doxorubicin, acriflavine, ethidium bromide, safranin	intrinsic	EFAIM1305_02200	99.478	575	0	576	575	5.7e-61	ABC_membrane	PF00664.24	Enterococcus faecalis	/	100	intrinsic	group 24	/	/	/
IM1312	Enterococcus faecalis	efrA	efflux pump ABC	norfloxacin, ciprofloxacin, doxycycline, arbekacin, novobiocin, daunorubicin, doxorubicin, acriflavine, ethidium bromide, safranin	intrinsic	EFEIM1312_00652	99.652	575	0	576	575	7.3e-61	ABC_membrane	PF00664.24	Enterococcus faecalis	/	100	intrinsic	group 24	/	/	/
IM1315	Enterococcus faecalis	efrA	efflux pump ABC	norfloxacin, ciprofloxacin, doxycycline, arbekacin, novobiocin, daunorubicin, doxorubicin, acriflavine, ethidium bromide, safranin	intrinsic	EFEIM1315_01665	100	181	1.27e-129	182	575	4.2e-32	ABC_tran	PF00005.28	Enterococcus faecalis	/	2.38	intrinsic	group 24	/	/	/
IM1315	Enterococcus faecalis	efrA	efflux pump ABC	norfloxacin, ciprofloxacin, doxycycline, arbekacin, novobiocin, daunorubicin, doxorubicin, acriflavine, ethidium bromide, safranin	intrinsic	EFEIM1315_01664	97.993	299	0	302	575	/	ABC_membrane	PF00664.24	Enterococcus faecalis	/	100	intrinsic	group 24	/	/	/
IM1437	Enterococcus faecalis	efrA	efflux pump ABC	norfloxacin, ciprofloxacin, doxycycline, arbekacin, novobiocin, daunorubicin, doxorubicin, acriflavine, ethidium bromide, safranin	intrinsic	EFEIM1437_01296	99.652	575	0	576	575	7e-61	ABC_membrane	PF00664.24	Enterococcus faecalis	/	100	intrinsic	group 24	/	/	/
IM1438	Enterococcus faecalis	efrA	efflux pump ABC	norfloxacin, ciprofloxacin, doxycycline, arbekacin, novobiocin, daunorubicin, doxorubicin, acriflavine, ethidium bromide, safranin	intrinsic	EFEIM1438_02108	99.478	575	0	576	575	5.6e-61	ABC_membrane	PF00664.24	Enterococcus faecalis	/	100	intrinsic	group 24	/	/	/
IM1313	Enterococcus faecium	efrA	efflux pump ABC	norfloxacin, ciprofloxacin, doxycycline, arbekacin, novobiocin, daunorubicin, doxorubicin, acriflavine, ethidium bromide, safranin	intrinsic	EFAIM1313_02211	82.465	576	0	577	575	1.5e-61	ABC_membrane	PF00664.24	Enterococcus faecalis	1.19566	96.3	intrinsic	group 24	/	/	/
IM1439	Enterococcus faecium	efrA	efflux pump ABC	norfloxacin, ciprofloxacin, doxycycline, arbekacin, novobiocin, daunorubicin, doxorubicin, acriflavine, ethidium bromide, safranin	intrinsic	EFAIM1439_00468	82.639	576	0	577	575	7.6e-61	ABC_membrane	PF00664.24	Enterococcus faecalis	1.18717	96.3	intrinsic	group 24	/	/	/
IM1478	Enterococcus faecium	efrA	efflux pump ABC	norfloxacin, ciprofloxacin, doxycycline, arbekacin, novobiocin, daunorubicin, doxorubicin, acriflavine, ethidium bromide, safranin	intrinsic	EFAIM1478_02233	82.465	576	0	577	575	1.5e-61	ABC_membrane	PF00664.24	Enterococcus faecalis	1.19428	96.3	intrinsic	group 24	/	/	/
IM215A	Enterococcus faecium	efrA	efflux pump ABC	norfloxacin, ciprofloxacin, doxycycline, arbekacin, novobiocin, daunorubicin, doxorubicin, acriflavine, ethidium bromide, safranin	intrinsic	EFAIM215_01388	82.639	576	0	577	575	2.1e-61	ABC_membrane	PF00664.24	Enterococcus faecalis	1.20395	96.3	intrinsic	group 24	/	/	/
IM578	Enterococcus faecium	efrA	efflux pump ABC	norfloxacin, ciprofloxacin, doxycycline, arbekacin, novobiocin, daunorubicin, doxorubicin, acriflavine, ethidium bromide, safranin	intrinsic	EFAIM578_02423	82.465	576	0	577	575	1.5e-61	ABC_membrane	PF00664.24	Enterococcus faecalis	1.19445	96.3	intrinsic	group 24	/	/	/
IM1454	Enterococcus hirae	efrA	efflux pump ABC	norfloxacin, ciprofloxacin, doxycycline, arbekacin, novobiocin, daunorubicin, doxorubicin, acriflavine, ethidium bromide, safranin	intrinsic	EHIIM1454_01628	83.507	576	0	577	575	2.1e-64	ABC_membrane	PF00664.24	Enterococcus faecalis	1.21376	100	intrinsic	group 24	/	/	/
IM1302	Enterococcus malodoratus	efrA	efflux pump ABC	norfloxacin, ciprofloxacin, doxycycline, arbekacin, novobiocin, daunorubicin, doxorubicin, acriflavine, ethidium bromide, safranin	intrinsic	EMAIM1302_00870	78.125	576	0	577	575	6.7e-62	ABC_membrane	PF00664.24	Enterococcus faecalis	1.17252	100	intrinsic	group 24	/	/	/
IM1426	Enterococcus durans	efrB	efflux pump ABC	norfloxacin, ciprofloxacin, doxycycline, arbekacin, novobiocin, daunorubicin, doxorubicin, acriflavine, ethidium bromide, safranin	intrinsic	EDUIM1426_00219	81.849	584	0	589	589	2.3e-88	ABC_membrane	PF00664.24	Enterococcus faecalis	1.17582	100	intrinsic	group 26	/	/	/
IM1301	Enterococcus faecalis	efrB	efflux pump ABC	norfloxacin, ciprofloxacin, doxycycline, arbekacin, novobiocin, daunorubicin, doxorubicin, acriflavine, ethidium bromide, safranin	intrinsic	EFEIM1301_01097	99.83	589	0	590	589	5.8e-83	ABC_membrane	PF00664.24	Enterococcus faecalis	/	100	intrinsic	group 26	/	/	/
IM1305	Enterococcus faecalis	efrB	efflux pump ABC	norfloxacin, ciprofloxacin, doxycycline, arbekacin, novobiocin, daunorubicin, doxorubicin, acriflavine, ethidium bromide, safranin	intrinsic	EFAIM1305_02199	99.83	589	0	590	589	5.7e-83	ABC_membrane	PF00664.24	Enterococcus faecalis	/	100	intrinsic	group 26	/	/	/
IM1312	Enterococcus faecalis	efrB	efflux pump ABC	norfloxacin, ciprofloxacin, doxycycline, arbekacin, novobiocin, daunorubicin, doxorubicin, acriflavine, ethidium bromide, safranin	intrinsic	EFEIM1312_00653	99.66	589	0	590	589	1.6e-82	ABC_membrane	PF00664.24	Enterococcus faecalis	/	100	intrinsic	group 26	/	/	/
IM1315	Enterococcus faecalis	efrB	efflux pump ABC	norfloxacin, ciprofloxacin, doxycycline, arbekacin, novobiocin, daunorubicin, doxorubicin, acriflavine, ethidium bromide, safranin	intrinsic	EFEIM1315_01666	99.83	589	0	590	589	5.4e-83	ABC_membrane	PF00664.24	Enterococcus faecalis	/	100	intrinsic	group 26	/	/	/
IM1437	Enterococcus faecalis	efrB	efflux pump ABC	norfloxacin, ciprofloxacin, doxycycline, arbekacin, novobiocin, daunorubicin, doxorubicin, acriflavine, ethidium bromide, safranin	intrinsic	EFEIM1437_01297	99.66	589	0	590	589	3.2e-82	ABC_membrane	PF00664.24	Enterococcus faecalis	/	100	intrinsic	group 26	/	/	/
IM1438	Enterococcus faecalis	efrB	efflux pump ABC	norfloxacin, ciprofloxacin, doxycycline, arbekacin, novobiocin, daunorubicin, doxorubicin, acriflavine, ethidium bromide, safranin	intrinsic	EFEIM1438_02109	99.83	589	0	590	589	5.6e-83	ABC_membrane	PF00664.24	Enterococcus faecalis	/	100	intrinsic	group 26	/	/	/
IM1313	Enterococcus faecium	efrB	efflux pump ABC	norfloxacin, ciprofloxacin, doxycycline, arbekacin, novobiocin, daunorubicin, doxorubicin, acriflavine, ethidium bromide, safranin	intrinsic	EFAIM1313_02210	81.368	585	0	587	589	3.7e-90	ABC_membrane	PF00664.24	Enterococcus faecalis	1.17976	98.15	intrinsic	group 26	/	/	/
IM1439	Enterococcus faecium	efrB	efflux pump ABC	norfloxacin, ciprofloxacin, doxycycline, arbekacin, novobiocin, daunorubicin, doxorubicin, acriflavine, ethidium bromide, safranin	intrinsic	EFAIM1439_00469	81.058	586	0	587	589	1.4e-90	ABC_membrane	PF00664.24	Enterococcus faecalis	1.16446	98.15	intrinsic	group 26	/	/	/
IM1478	Enterococcus faecium	efrB	efflux pump ABC	norfloxacin, ciprofloxacin, doxycycline, arbekacin, novobiocin, daunorubicin, doxorubicin, acriflavine, ethidium bromide, safranin	intrinsic	EFAIM1478_02232	81.368	585	0	587	589	1e-90	ABC_membrane	PF00664.24	Enterococcus faecalis	1.17839	98.15	intrinsic	group 26	/	/	/
IM215A	Enterococcus faecium	efrB	efflux pump ABC	norfloxacin, ciprofloxacin, doxycycline, arbekacin, novobiocin, daunorubicin, doxorubicin, acriflavine, ethidium bromide, safranin	intrinsic	EFAIM215_01389	81.368	585	0	587	589	3.7e-90	ABC_membrane	PF00664.24	Enterococcus faecalis	1.18543	98.15	intrinsic	group 26	/	/	/
IM578	Enterococcus faecium	efrB	efflux pump ABC	norfloxacin, ciprofloxacin, doxycycline, arbekacin, novobiocin, daunorubicin, doxorubicin, acriflavine, ethidium bromide, safranin	intrinsic	EFAIM578_02424	81.368	585	0	587	589	1e-90	ABC_membrane	PF00664.24	Enterococcus faecalis	1.17856	98.15	intrinsic	group 26	/	/	/
IM1454	Enterococcus hirae	efrB	efflux pump ABC	norfloxacin, ciprofloxacin, doxycycline, arbekacin, novobiocin, daunorubicin, doxorubicin, acriflavine, ethidium bromide, safranin	intrinsic	EHIIM1454_01627	80.308	584	0	589	589	6.2e-88	ABC_membrane	PF00664.24	Enterococcus faecalis	1.16727	100	intrinsic	group 26	/	/	/
IM1302	Enterococcus malodoratus	efrB	efflux pump ABC	norfloxacin, ciprofloxacin, doxycycline, arbekacin, novobiocin, daunorubicin, doxorubicin, acriflavine, ethidium bromide, safranin	intrinsic	EMAIM1302_00871	74.573	586	0	587	589	9.9e-88	ABC_membrane	PF00664.24	Enterococcus faecalis	1.11921	100	intrinsic	group 26	/	/	/
IM1301	Enterococcus faecalis	emeA	efflux pump MATE	DAPI, Hoechst 33342, acriflavine, ciprofloxacin, norfloxacin, ethidium bromide, benzalkonium	intrinsic	EFEIM1301_02079	97.71	393	0	385	393	1.4e-47	MFS_1	PF07690.17	Enterococcus faecalis	/	100	intrinsic	group 40	/	/	/
IM1305	Enterococcus faecalis	emeA	efflux pump MATE	DAPI, Hoechst 33342, acriflavine, ciprofloxacin, norfloxacin, ethidium bromide, benzalkonium	intrinsic	EFAIM1305_02430	97.71	393	0	385	393	1.4e-47	MFS_1	PF07690.17	Enterococcus faecalis	/	100	intrinsic	group 40	/	/	/
IM1312	Enterococcus faecalis	emeA	efflux pump MATE	DAPI, Hoechst 33342, acriflavine, ciprofloxacin, norfloxacin, ethidium bromide, benzalkonium	intrinsic	EFEIM1312_01449	97.71	393	0	385	393	1.4e-47	MFS_1	PF07690.17	Enterococcus faecalis	/	100	intrinsic	group 40	/	/	/
IM1315	Enterococcus faecalis	emeA	efflux pump MATE	DAPI, Hoechst 33342, acriflavine, ciprofloxacin, norfloxacin, ethidium bromide, benzalkonium	intrinsic	EFEIM1315_02676	97.71	393	0	385	393	1.3e-47	MFS_1	PF07690.17	Enterococcus faecalis	/	100	intrinsic	group 40	/	/	/
IM1437	Enterococcus faecalis	emeA	efflux pump MATE	DAPI, Hoechst 33342, acriflavine, ciprofloxacin, norfloxacin, ethidium bromide, benzalkonium	intrinsic	EFEIM1437_02011	97.71	393	0	385	393	1.3e-47	MFS_1	PF07690.17	Enterococcus faecalis	/	100	intrinsic	group 40	/	/	/
IM1438	Enterococcus faecalis	emeA	efflux pump MATE	DAPI, Hoechst 33342, acriflavine, ciprofloxacin, norfloxacin, ethidium bromide, benzalkonium	intrinsic	EFEIM1438_01063	97.71	393	0	385	393	1.4e-47	MFS_1	PF07690.17	Enterococcus faecalis	/	100	intrinsic	group 40	/	/	/
IM1456	Lactococcus lactis subsp. cremoris	emeA	efflux pump MATE	DAPI, Hoechst 33342, acriflavine, ciprofloxacin, norfloxacin, ethidium bromide, benzalkonium	intrinsic	LLAIM1456_01336	79.644	393	0	388	393	1e-49	MFS_1	PF07690.17	Enterococcus faecalis	1.40243	100	intrinsic	group 40	/	/	/
IM1325	Lactococcus lactis subsp. lactis	emeA	efflux pump MATE	DAPI, Hoechst 33342, acriflavine, ciprofloxacin, norfloxacin, ethidium bromide, benzalkonium	intrinsic	LLAIM1325_01795	79.592	392	0	388	393	3.6e-49	MFS_1	PF07690.17	Enterococcus faecalis	1.40498	100	intrinsic	group 40	/	/	/
IM1326	Lactococcus lactis subsp. lactis	emeA	efflux pump MATE	DAPI, Hoechst 33342, acriflavine, ciprofloxacin, norfloxacin, ethidium bromide, benzalkonium	intrinsic	LLAIM1326_01752	79.847	392	0	388	393	8e-49	MFS_1	PF07690.17	Enterococcus faecalis	1.40675	100	intrinsic	group 40	/	/	/
IM1341	Lactococcus lactis subsp. lactis	emeA	efflux pump MATE	DAPI, Hoechst 33342, acriflavine, ciprofloxacin, norfloxacin, ethidium bromide, benzalkonium	intrinsic	LLAIM1341_00482	79.337	392	0	388	393	4.2e-49	MFS_1	PF07690.17	Enterococcus faecalis	1.39066	100	intrinsic	group 40	/	/	/
IM1409	Lactococcus lactis subsp. lactis	emeA	efflux pump MATE	DAPI, Hoechst 33342, acriflavine, ciprofloxacin, norfloxacin, ethidium bromide, benzalkonium	intrinsic	LLAIM1409_00123	79.337	392	0	388	393	3.9e-49	MFS_1	PF07690.17	Enterococcus faecalis	1.40868	100	intrinsic	group 40	/	/	/
IM143	Lactococcus lactis subsp. lactis	emeA	efflux pump MATE	DAPI, Hoechst 33342, acriflavine, ciprofloxacin, norfloxacin, ethidium bromide, benzalkonium	intrinsic	LLAIM143_00352	79.592	392	0	388	393	3.6e-49	MFS_1	PF07690.17	Enterococcus faecalis	1.40053	100	intrinsic	group 40	/	/	/
IM145	Lactococcus lactis subsp. lactis	emeA	efflux pump MATE	DAPI, Hoechst 33342, acriflavine, ciprofloxacin, norfloxacin, ethidium bromide, benzalkonium	intrinsic	LLAIM145_01651	79.592	392	0	388	393	3.5e-49	MFS_1	PF07690.17	Enterococcus faecalis	1.41522	100	intrinsic	group 40	/	/	/
IM1419	Staphylococcus xylosus	fusD	target protection protein	fusidic acid	intrinsic	SXYIM1419_01723	75.117	213	1.58e-123	214	213	1.5e-117	EF-G-binding_N	PF07299.12	Staphylococcus saprophyticus	0.873555	100	intrinsic	unique	/	/	/
IM386	Bifidobacterium animalis subsp. animalis	ileS	isoleucyl-tRNA synthetase	mupirocin	intrinsic	BANIM336_RS07850	81.027	1091	0	1094	1107	2e-193	tRNA-synt_1	PF00133.23	Bifidobacterium bifidum	1.17652	17.39	intrinsic	group 143	/	/	/
IM417	Bifidobacterium animalis subsp. animalis	ileS	isoleucyl-tRNA synthetase	mupirocin	intrinsic	BANAN_RS06395	81.027	1091	0	1094	1107	2e-193	tRNA-synt_1	PF00133.23	Bifidobacterium bifidum	1.17567	17.39	intrinsic	group 143	/	/	/
IM418	Bifidobacterium animalis subsp. lactis	ileS	isoleucyl-tRNA synthetase	mupirocin	intrinsic	BALAT_RS06405	81.391	1107	0	1108	1107	2.1e-192	tRNA-synt_1	PF00133.23	Bifidobacterium bifidum	1.18318	82.61	intrinsic	group 143	/	/	/
IM841	Bifidobacterium animalis subsp. lactis	ileS	isoleucyl-tRNA synthetase	mupirocin	intrinsic	BLAIM841_00729	81.596	1103	0	1107	1107	2.1e-192	tRNA-synt_1	PF00133.23	Bifidobacterium bifidum	1.18616	82.61	intrinsic	group 143	/	/	/
IM414	Bifidobacterium animalis subsp. lactis	ileS	isoleucyl-tRNA synthetase	mupirocin	intrinsic	BIF_RS00825	81.391	1107	0	1108	1107	2.1e-192	tRNA-synt_1	PF00133.23	Bifidobacterium bifidum	1.18318	82.61	intrinsic	group 143	/	/	/
IM557	Bifidobacterium animalis subsp. lactis	ileS	isoleucyl-tRNA synthetase	mupirocin	intrinsic	W91_RS06410	81.391	1107	0	1108	1107	2.1e-192	tRNA-synt_1	PF00133.23	Bifidobacterium bifidum	1.18318	82.61	intrinsic	group 143	/	/	/
IM661	Bifidobacterium animalis subsp. lactis	ileS	isoleucyl-tRNA synthetase	mupirocin	intrinsic	BIFLAC_RS03760	81.391	1107	0	1108	1107	2.1e-192	tRNA-synt_1	PF00133.23	Bifidobacterium bifidum	1.18387	82.61	intrinsic	group 143	/	/	/
IM812	Bifidobacterium animalis subsp. lactis	ileS	isoleucyl-tRNA synthetase	mupirocin	intrinsic	BALAC_RS06410	81.391	1107	0	1108	1107	2.1e-192	tRNA-synt_1	PF00133.23	Bifidobacterium bifidum	1.18318	82.61	intrinsic	group 143	/	/	/
IM1336	Bifidobacterium breve	ileS	isoleucyl-tRNA synthetase	mupirocin	intrinsic	BBRIM1336_00781	92.928	1103	0	1103	1107	2.4e-184	tRNA-synt_1	PF00133.23	Bifidobacterium bifidum	1.21761	75.86	intrinsic	group 143	/	/	/
IM1386	Bifidobacterium breve	ileS	isoleucyl-tRNA synthetase	mupirocin	intrinsic	BBRIM1386_00432	92.656	1103	0	1103	1107	4.5e-184	tRNA-synt_1	PF00133.23	Bifidobacterium bifidum	1.21484	75.86	intrinsic	group 143	/	/	/
IM703	Bifidobacterium breve	ileS	isoleucyl-tRNA synthetase	mupirocin	intrinsic	BBRIM703_00579	92.928	1103	0	1103	1107	6.6e-185	tRNA-synt_1	PF00133.23	Bifidobacterium bifidum	1.21857	3.45	intrinsic	group 143	integrase	/	/
IM217A	Bifidobacterium longum subsp. infantis	ileS	isoleucyl-tRNA synthetase	mupirocin	intrinsic	BLOIM217_00854	90.118	1103	0	1104	1107	1.8e-186	tRNA-synt_1	PF00133.23	Bifidobacterium bifidum	1.19188	98.25	intrinsic	group 143	/	/	/
IM810	Bifidobacterium longum subsp. longum	ileS	isoleucyl-tRNA synthetase	mupirocin	intrinsic	BLOIM810_01421	91.206	1103	0	1104	1107	3e-186	tRNA-synt_1	PF00133.23	Bifidobacterium bifidum	1.20739	98.25	intrinsic	group 143	integrase	/	/
IM937	Bifidobacterium longum subsp. longum	ileS	isoleucyl-tRNA synthetase	mupirocin	intrinsic	BLOIM937_01309	92.294	1103	0	1103	1107	1.3e-182	tRNA-synt_1	PF00133.23	Bifidobacterium bifidum	1.2239	98.25	intrinsic	group 143	/	/	/
IM1456	Lactococcus lactis subsp. cremoris	lmrC	efflux pump ABC	ethidium bromide, daunomycin, rhodamine 6G, lincosamides	intrinsic	LLAIM1456_00741	99.655	579	0	580	579	2.7e-66	ABC_tran	PF00005.28	Lactococcus lactis	1.01111	100	intrinsic	group 12	/	/	/
IM1325	Lactococcus lactis subsp. lactis	lmrC	efflux pump ABC	ethidium bromide, daunomycin, rhodamine 6G, lincosamides	intrinsic	LLAIM1325_00621	96.028	579	0	580	579	7.8e-66	ABC_tran	PF00005.28	Lactococcus lactis	0.978081	100	intrinsic	group 12	/	/	/
IM1326	Lactococcus lactis subsp. lactis	lmrC	efflux pump ABC	ethidium bromide, daunomycin, rhodamine 6G, lincosamides	intrinsic	LLAIM1326_00199	96.028	579	0	580	579	8.7e-66	ABC_tran	PF00005.28	Lactococcus lactis	0.981179	100	intrinsic	group 12	/	/	/
IM1341	Lactococcus lactis subsp. lactis	lmrC	efflux pump ABC	ethidium bromide, daunomycin, rhodamine 6G, lincosamides	intrinsic	LLAIM1341_00800	96.028	579	0	580	579	8.5e-66	ABC_tran	PF00005.28	Lactococcus lactis	0.979078	100	intrinsic	group 12	/	/	/
IM1409	Lactococcus lactis subsp. lactis	lmrC	efflux pump ABC	ethidium bromide, daunomycin, rhodamine 6G, lincosamides	intrinsic	LLAIM1409_00312	96.028	579	0	580	579	7.8e-66	ABC_tran	PF00005.28	Lactococcus lactis	0.976788	100	intrinsic	group 12	/	/	/
IM143	Lactococcus lactis subsp. lactis	lmrC	efflux pump ABC	ethidium bromide, daunomycin, rhodamine 6G, lincosamides	intrinsic	LLAIM143_00166	96.028	579	0	580	579	7.9e-66	ABC_tran	PF00005.28	Lactococcus lactis	0.973125	100	intrinsic	group 12	/	/	/
IM145	Lactococcus lactis subsp. lactis	lmrC	efflux pump ABC	ethidium bromide, daunomycin, rhodamine 6G, lincosamides	intrinsic	LLAIM145_01835	96.028	579	0	580	579	7.7e-66	ABC_tran	PF00005.28	Lactococcus lactis	0.97431	100	intrinsic	group 12	/	/	/
IM1456	Lactococcus lactis subsp. cremoris	lmrD	efflux pump ABC	ethidium bromide, daunomycin, rhodamine 6G, lincosamides	intrinsic	LLAIM1456_00740	97.289	664	0	665	664	3.5e-78	ABC_membrane	PF00664.24	Lactococcus lactis	0.987104	100	intrinsic	group 11	/	/	/
IM1325	Lactococcus lactis subsp. lactis	lmrD	efflux pump ABC	ethidium bromide, daunomycin, rhodamine 6G, lincosamides	intrinsic	LLAIM1325_00620	99.849	664	0	665	664	2.8e-76	ABC_membrane	PF00664.24	Lactococcus lactis	1.017	100	intrinsic	group 11	/	/	/
IM1326	Lactococcus lactis subsp. lactis	lmrD	efflux pump ABC	ethidium bromide, daunomycin, rhodamine 6G, lincosamides	intrinsic	LLAIM1326_00200	100	664	0	665	664	3.7e-76	ABC_membrane	PF00664.24	Lactococcus lactis	1.02176	100	intrinsic	group 11	/	/	/
IM1341	Lactococcus lactis subsp. lactis	lmrD	efflux pump ABC	ethidium bromide, daunomycin, rhodamine 6G, lincosamides	intrinsic	LLAIM1341_00801	100	664	0	665	664	3.6e-76	ABC_membrane	PF00664.24	Lactococcus lactis	1.02176	100	intrinsic	group 11	/	/	/
IM1409	Lactococcus lactis subsp. lactis	lmrD	efflux pump ABC	ethidium bromide, daunomycin, rhodamine 6G, lincosamides	intrinsic	LLAIM1409_00313	100	664	0	665	664	3.3e-76	ABC_membrane	PF00664.24	Lactococcus lactis	1.01719	100	intrinsic	group 11	/	/	/
IM143	Lactococcus lactis subsp. lactis	lmrD	efflux pump ABC	ethidium bromide, daunomycin, rhodamine 6G, lincosamides	intrinsic	LLAIM143_00165	100	664	0	665	664	3.4e-76	ABC_membrane	PF00664.24	Lactococcus lactis	1.01338	100	intrinsic	group 11	/	/	/
IM145	Lactococcus lactis subsp. lactis	lmrD	efflux pump ABC	ethidium bromide, daunomycin, rhodamine 6G, lincosamides	intrinsic	LLAIM145_01836	100	664	0	665	664	3.3e-76	ABC_membrane	PF00664.24	Lactococcus lactis	1.01461	100	intrinsic	group 11	/	/	/
IM1301	Enterococcus faecalis	lsaA	ABC-F	lincosamides	intrinsic	EFEIM1301_01521	98.996	498	0	499	498	2.9e-255	ABC_tran	PF00005.28	Enterococcus faecalis	/	100	intrinsic	group 14	/	/	/
IM1305	Enterococcus faecalis	lsaA	ABC-F	lincosamides	intrinsic	EFAIM1305_01309	99.197	498	0	499	498	1.1e-255	ABC_tran	PF00005.28	Enterococcus faecalis	/	100	intrinsic	group 14	/	/	/
IM1312	Enterococcus faecalis	lsaA	ABC-F	lincosamides	intrinsic	EFEIM1312_02860	98.795	498	0	499	498	3.2e-255	ABC_tran	PF00005.28	Enterococcus faecalis	/	100	intrinsic	group 14	/	/	/
IM1315	Enterococcus faecalis	lsaA	ABC-F	lincosamides	intrinsic	EFEIM1315_00861	98.996	498	0	499	498	9.3e-257	ABC_tran	PF00005.28	Enterococcus faecalis	/	100	intrinsic	group 14	/	/	/
IM1437	Enterococcus faecalis	lsaA	ABC-F	lincosamides	intrinsic	EFEIM1437_00868	99.398	498	0	499	498	1.8e-255	ABC_tran	PF00005.28	Enterococcus faecalis	/	100	intrinsic	group 14	/	/	/
IM1438	Enterococcus faecalis	lsaA	ABC-F	lincosamides	intrinsic	EFEIM1438_01130	99.598	498	0	499	498	9.8e-257	ABC_tran	PF00005.28	Enterococcus faecalis	/	100	intrinsic	group 14	/	/	/
IM1313	Enterococcus faecium	msrC	ABC-F	macrolides	intrinsic	EFAIM1313_00841	97.154	492	0	493	492	9.7e-245	ABC_tran	PF00005.28	Enterococcus faecium	/	96.3	intrinsic	group 89	transposase	/	/
IM1439	Enterococcus faecium	msrC	ABC-F	macrolides	intrinsic	EFAIM1439_00211	98.78	492	0	493	492	1.1e-247	ABC_tran	PF00005.28	Enterococcus faecium	/	96.3	intrinsic	group 89	/	/	/
IM1478	Enterococcus faecium	msrC	ABC-F	macrolides	intrinsic	EFAIM1478_02363	97.154	492	0	493	492	9.4e-245	ABC_tran	PF00005.28	Enterococcus faecium	/	96.3	intrinsic	group 89	/	/	/
IM215A	Enterococcus faecium	msrC	ABC-F	macrolides	intrinsic	EFAIM215_01269	96.341	492	0	493	492	3e-244	ABC_tran	PF00005.28	Enterococcus faecium	/	96.3	intrinsic	group 89	/	/	/
IM578	Enterococcus faecium	msrC	ABC-F	macrolides	intrinsic	EFAIM578_00894	97.154	492	0	493	492	9.6e-245	ABC_tran	PF00005.28	Enterococcus faecium	/	96.3	intrinsic	group 89	/	/	/
IM1421	Staphylococcus carnosus	norA	efflux pump MFS	norfloxacin, rhodamine 6G, ethidium bromide, chloramphenicol, puromycin, acridine orange	intrinsic	SCAIM1421_01992	74.935	387	0	389	387	3.1e-49	MFS_1	PF07690.17	Staphylococcus epidermidis	1.06065	100	intrinsic	group 133	/	/	/
IM1419	Staphylococcus xylosus	norA	efflux pump MFS	norfloxacin, rhodamine 6G, ethidium bromide, chloramphenicol, puromycin, acridine orange	intrinsic	SXYIM1419_00144	75.907	386	0	387	387	5.9e-49	MFS_1	PF07690.17	Staphylococcus epidermidis	1.04627	100	intrinsic	group 133	/	/	/
IM386	Bifidobacterium animalis subsp. animalis	rpoB	RNA polymerase subunit beta	rifampicin	intrinsic	BANIM336_RS07625	92.58	1186	0	1187	1186	/	RNA_pol_Rpb2_6	PF00562.29	Bifidobacterium adolescentis	1.31711	100	intrinsic	group 144	/	/	/
IM417	Bifidobacterium animalis subsp. animalis	rpoB	RNA polymerase subunit beta	rifampicin	intrinsic	BANAN_RS06620	92.58	1186	0	1187	1186	/	RNA_pol_Rpb2_6	PF00562.29	Bifidobacterium adolescentis	1.31693	100	intrinsic	group 144	/	/	/
IM418	Bifidobacterium animalis subsp. lactis	rpoB	RNA polymerase subunit beta	rifampicin	intrinsic	BALAT_RS06655	92.58	1186	0	1187	1186	/	RNA_pol_Rpb2_6	PF00562.29	Bifidobacterium adolescentis	1.32012	100	intrinsic	group 144	/	/	/
IM841	Bifidobacterium animalis subsp. lactis	rpoB	RNA polymerase subunit beta	rifampicin	intrinsic	BLAIM841_00782	92.58	1186	0	1187	1186	/	RNA_pol_Rpb2_6	PF00562.29	Bifidobacterium adolescentis	1.31993	100	intrinsic	group 144	/	/	/
IM414	Bifidobacterium animalis subsp. lactis	rpoB	RNA polymerase subunit beta	rifampicin	intrinsic	BIF_RS01075	92.58	1186	0	1187	1186	/	RNA_pol_Rpb2_6	PF00562.29	Bifidobacterium adolescentis	1.31956	100	intrinsic	group 144	/	/	/
IM557	Bifidobacterium animalis subsp. lactis	rpoB	RNA polymerase subunit beta	rifampicin	intrinsic	W91_RS06660	92.58	1186	0	1187	1186	/	RNA_pol_Rpb2_6	PF00562.29	Bifidobacterium adolescentis	1.31993	100	intrinsic	group 144	/	/	/
IM661	Bifidobacterium animalis subsp. lactis	rpoB	RNA polymerase subunit beta	rifampicin	intrinsic	BIFLAC_RS04010	92.58	1186	0	1187	1186	/	RNA_pol_Rpb2_6	PF00562.29	Bifidobacterium adolescentis	1.3205	100	intrinsic	group 144	/	/	/
IM812	Bifidobacterium animalis subsp. lactis	rpoB	RNA polymerase subunit beta	rifampicin	intrinsic	BALAC_RS06660	92.58	1186	0	1187	1186	/	RNA_pol_Rpb2_6	PF00562.29	Bifidobacterium adolescentis	1.31993	100	intrinsic	group 144	/	/	/
IM1336	Bifidobacterium breve	rpoB	RNA polymerase subunit beta	rifampicin	intrinsic	BBRIM1336_01925	92.483	1184	0	1188	1186	/	RNA_pol_Rpb2_6	PF00562.29	Bifidobacterium adolescentis	1.24741	96.55	intrinsic	group 144	/	/	/
IM1386	Bifidobacterium breve	rpoB	RNA polymerase subunit beta	rifampicin	intrinsic	BBRIM1386_01245	92.483	1184	0	1188	1186	/	RNA_pol_Rpb2_6	PF00562.29	Bifidobacterium adolescentis	1.24758	96.55	intrinsic	group 144	/	/	/
IM703	Bifidobacterium breve	rpoB	RNA polymerase subunit beta	rifampicin	intrinsic	BBRIM703_01718	92.821	1184	0	1188	1186	/	RNA_pol_Rpb2_6	PF00562.29	Bifidobacterium adolescentis	1.25808	96.55	intrinsic	group 144	/	/	/
IM217A	Bifidobacterium longum subsp. infantis	rpoB	RNA polymerase subunit beta	rifampicin	intrinsic	BLOIM217_00147	92.821	1184	0	1188	1186	/	RNA_pol_Rpb2_6	PF00562.29	Bifidobacterium adolescentis	1.24961	100	intrinsic	group 144	/	/	/
IM810	Bifidobacterium longum subsp. longum	rpoB	RNA polymerase subunit beta	rifampicin	intrinsic	BLOIM810_00405	92.568	1184	0	1188	1186	/	RNA_pol_Rpb2_6	PF00562.29	Bifidobacterium adolescentis	1.25058	100	intrinsic	group 144	/	/	/
IM937	Bifidobacterium longum subsp. longum	rpoB	RNA polymerase subunit beta	rifampicin	intrinsic	BLOIM937_01068	92.652	1184	0	1188	1186	/	RNA_pol_Rpb2_6	PF00562.29	Bifidobacterium adolescentis	1.25222	100	intrinsic	group 144	/	/	/
IM1301	Enterococcus faecalis	ANT(6)-Ia	aminoglycoside nucleotidyltransferase	aminoglycosides	candidate	EFEIM1301_02134	41.219	279	1.92e-78	288	287	8.9e-87	Adenyl_transf	PF04439.13	Exiguobacterium sp. AT1b	0.798508	100	intrinsic	group 75	/	/	/
IM1305	Enterococcus faecalis	ANT(6)-Ia	aminoglycoside nucleotidyltransferase	aminoglycosides	candidate	EFAIM1305_01885	41.219	279	1.92e-78	288	287	8.8e-87	Adenyl_transf	PF04439.13	Exiguobacterium sp. AT1b	0.798199	100	intrinsic	group 75	/	/	/
IM1312	Enterococcus faecalis	ANT(6)-Ia	aminoglycoside nucleotidyltransferase	aminoglycosides	candidate	EFEIM1312_01229	41.219	279	1.92e-78	288	287	8.5e-87	Adenyl_transf	PF04439.13	Exiguobacterium sp. AT1b	0.797581	100	intrinsic	group 75	/	/	/
IM1315	Enterococcus faecalis	ANT(6)-Ia	aminoglycoside nucleotidyltransferase	aminoglycosides	candidate	EFEIM1315_02638	41.219	279	1.21e-78	288	287	5.6e-87	Adenyl_transf	PF04439.13	Exiguobacterium sp. AT1b	0.797273	100	intrinsic	group 75	/	/	/
IM1437	Enterococcus faecalis	ANT(6)-Ia	aminoglycoside nucleotidyltransferase	aminoglycosides	candidate	EFEIM1437_00951	41.219	279	1.78e-78	288	287	8.1e-87	Adenyl_transf	PF04439.13	Exiguobacterium sp. AT1b	0.797736	100	intrinsic	group 75	/	/	/
IM1438	Enterococcus faecalis	ANT(6)-Ia	aminoglycoside nucleotidyltransferase	aminoglycosides	candidate	EFEIM1438_01445	41.219	279	1.21e-78	288	287	5.8e-87	Adenyl_transf	PF04439.13	Exiguobacterium sp. AT1b	0.797736	100	intrinsic	group 75	/	/	/
IM386	Bifidobacterium animalis subsp. animalis	APH (ABE95342.1)	aminoglycoside phosphotransferase	aminoglycosides	candidate	BANIM336_RS00105	53.425	511	9.74e-169	486	543	/	/	/	Bifidobacterium breve	0.77811	97.83	intrinsic	group 44	/	/	/
IM417	Bifidobacterium animalis subsp. animalis	APH (ABE95342.1)	aminoglycoside phosphotransferase	aminoglycosides	candidate	BANAN_RS06195	53.425	511	9.74e-169	486	543	/	/	/	Bifidobacterium breve	0.777543	97.83	intrinsic	group 44	/	/	/
IM418	Bifidobacterium animalis subsp. lactis	APH (ABE95342.1)	aminoglycoside phosphotransferase	aminoglycosides	candidate	BALAT_RS06240	53.62	511	7.59e-169	486	543	/	/	/	Bifidobacterium breve	0.780041	97.83	intrinsic	group 44	/	/	/
IM841	Bifidobacterium animalis subsp. lactis	APH (ABE95342.1)	aminoglycoside phosphotransferase	aminoglycosides	candidate	BLAIM841_00981	53.62	511	7.59e-169	486	543	/	/	/	Bifidobacterium breve	0.7797	97.83	intrinsic	group 44	/	/	/
IM414	Bifidobacterium animalis subsp. lactis	APH (ABE95342.1)	aminoglycoside phosphotransferase	aminoglycosides	candidate	BIF_RS00660	53.62	511	7.59e-169	486	543	/	/	/	Bifidobacterium breve	0.779814	97.83	intrinsic	group 44	/	/	/
IM557	Bifidobacterium animalis subsp. lactis	APH (ABE95342.1)	aminoglycoside phosphotransferase	aminoglycosides	candidate	W91_RS06245	53.62	511	7.59e-169	486	543	/	/	/	Bifidobacterium breve	0.779814	97.83	intrinsic	group 44	/	/	/
IM661	Bifidobacterium animalis subsp. lactis	APH (ABE95342.1)	aminoglycoside phosphotransferase	aminoglycosides	candidate	BIFLAC_RS05165	53.62	511	7.59e-169	486	543	/	/	/	Bifidobacterium breve	0.780381	97.83	intrinsic	group 44	/	/	/
IM812	Bifidobacterium animalis subsp. lactis	APH (ABE95342.1)	aminoglycoside phosphotransferase	aminoglycosides	candidate	BALAC_RS06245	53.62	511	7.59e-169	486	543	/	/	/	Bifidobacterium breve	0.779927	97.83	intrinsic	group 44	/	/	/
IM1419	Staphylococcus xylosus	ARL-5	beta-lactamase	beta-lactams	candidate	SXYIM1419_00801	51.825	274	6e-104	287	282	5.1e-102	Beta-lactamase2	PF13354.7	Staphylococcus arlettae	0.672353	100	intrinsic	unique	/	/	/
IM145	Lactococcus lactis subsp. lactis	arr-4	rifampin ADP-ribosyltransferase	rifampicin	candidate	LLAIM145_02197	47.154	123	1.06e-36	137	150	2.5e-46	Arr-ms	PF12120.9	Pseudomonas aeruginosa	1.0966	1.72	acquired	group 84	GI_IM145	prophage/phage-inducible chromosomal island	conserved His18, Tyr48, Asp83
IM1334	Lactiplantibacillus paraplantarum	bmr	efflux pump MFS	nucleoside antibiotic, disinfecting agents and antiseptics, phenicol antibiotic, fluoroquinolone antibiotic	candidate	LPAIM1334_00190	40.26	154	7.91e-37	254	389	6.7e-25	MFS_1	PF07690.17	Bacillus subtilis	0.803272	70	/	group 34	/	/	/
IM1155	Lactiplantibacillus plantarum subsp. plantarum	bmr	efflux pump MFS	nucleoside antibiotic, disinfecting agents and antiseptics, phenicol antibiotic, fluoroquinolone antibiotic	candidate	LPLIM1155_00696	40.947	359	1.99e-76	399	389	4.6e-60	MFS_1	PF07690.17	Bacillus subtilis	0.81584	97.22	intrinsic	group 34	/	/	/
IM1393	Lactiplantibacillus plantarum subsp. plantarum	bmr	efflux pump MFS	nucleoside antibiotic, disinfecting agents and antiseptics, phenicol antibiotic, fluoroquinolone antibiotic	candidate	LPLIM1393_01688	40.947	359	1.99e-76	399	389	4.3e-60	MFS_1	PF07690.17	Bacillus subtilis	0.814056	97.22	intrinsic	group 34	/	/	/
IM562	Lactiplantibacillus plantarum subsp. plantarum	bmr	efflux pump MFS	nucleoside antibiotic, disinfecting agents and antiseptics, phenicol antibiotic, fluoroquinolone antibiotic	candidate	LPLIM562_01100	40.947	359	1.99e-76	399	389	4.3e-60	MFS_1	PF07690.17	Bacillus subtilis	0.814218	97.22	intrinsic	group 34	/	/	/
IM930	Lactiplantibacillus plantarum subsp. plantarum	bmr	efflux pump MFS	nucleoside antibiotic, disinfecting agents and antiseptics, phenicol antibiotic, fluoroquinolone antibiotic	candidate	LPLIM930_00696	40.947	359	1.99e-76	399	389	4.6e-60	MFS_1	PF07690.17	Bacillus subtilis	0.81584	97.22	intrinsic	group 34	/	/	/
IM1365	Lentilactobacillus kefiri	bmr	efflux pump MFS	nucleoside antibiotic, disinfecting agents and antiseptics, phenicols, fluoroquinolones	candidate	LKEIM1365_01795	40.365	384	1.24e-73	404	389	2.8e-55	MFS_1	PF07690.17	Bacillus subtilis	0.813155	100	intrinsic	group 34	/	/	/
IM655	Limosilactobacillus fermentum	catB10	chloramphenicol acetyltransferase	phenicols	candidate	LFL930BB_RS04900	42.038	157	2.11e-28	209	210	7.7e-31	Hexapep	PF00132.25	Pseudomonas aeruginosa	0.966391	100	intrinsic	group 85	/	/	/
IM863	Limosilactobacillus fermentum	catB10	chloramphenicol acetyltransferase	phenicols	candidate	LFEIM863_00477	42.038	157	2.07e-28	209	210	8.2e-31	Hexapep	PF00132.25	Pseudomonas aeruginosa	0.967058	100	intrinsic	group 85	/	/	/
IM108	Latilactobacillus sakei	catB9	chloramphenicol acetyltransferase	phenicols	candidate	LEUCM_RS06085	41.791	201	1.16e-46	216	209	2.1e-52	Hexapep	PF00132.25	Vibrio cholerae	0.957192	72.22	acquired	group 100	/	/	/
IM1450	Latilactobacillus sakei	catB9	chloramphenicol acetyltransferase	phenicols	candidate	LS25_RS06465	41.791	201	1.47e-46	216	209	2.9e-52	Hexapep	PF00132.25	Vibrio cholerae	0.95983	72.22	acquired	group 100	/	/	/
IM1465	Latilactobacillus sakei	catB9	chloramphenicol acetyltransferase	phenicols	candidate	LSAIM1465_00739	41.791	201	1.41e-46	216	209	2.2e-52	Hexapep	PF00132.25	Vibrio cholerae	0.95807	72.22	acquired	group 100	/	/	/
IM1314	Enterococcus italicus	eatAv	ABC-F	lincosamides	candidate	EITIM1314_01336	58.918	499	0	501	500	1.4e-211	ABC_tran	PF00005.28	Enterococcus faecium	0.882667	100	intrinsic	group 14	/	/	/
IM1319	Enterococcus italicus	eatAv	ABC-F	lincosamides	candidate	EITIM1319_02419	59.118	499	0	501	500	7.3e-212	ABC_tran	PF00005.28	Enterococcus faecium	0.885928	100	intrinsic	group 14	/	/	/
IM33	Lacticaseibacillus casei	efmM	5-methylcytidine methyltransferase	aminoglycosides	candidate	LBCZ_RS06960	45.434	449	4.17e-131	444	456	/	Methyltr_RsmB-F	PF01189.18	Enterococcus faecium	0.814813	92.86	intrinsic	group 15	/	/	/
IM1339	Lacticaseibacillus paracasei subsp. paracasei	efmM	5-methylcytidine methyltransferase	aminoglycosides	candidate	LPAIM1339_00056	44.543	449	8.72e-124	444	456	/	Methyltr_RsmB-F	PF01189.18	Enterococcus faecium	0.806792	94.83	intrinsic	group 15	/	/	/
IM1384	Lacticaseibacillus paracasei subsp. paracasei	efmM	5-methylcytidine methyltransferase	aminoglycosides	candidate	LPAIM1384_01532	44.543	449	1.93e-123	444	456	/	Methyltr_RsmB-F	PF01189.18	Enterococcus faecium	0.804316	94.83	intrinsic	group 15	/	/	/
IM305	Lacticaseibacillus paracasei subsp. tolerans	efmM	5-methylcytidine methyltransferase	aminoglycosides	candidate	LCYAK_RS08125	44.766	449	3.29e-124	444	456	/	Methyltr_RsmB-F	PF01189.18	Enterococcus faecium	0.809951	94.83	intrinsic	group 15	/	/	/
IM572	Lacticaseibacillus paracasei subsp. tolerans	efmM	5-methylcytidine methyltransferase	aminoglycosides	candidate	LPC37PB_RS02260	44.543	449	8.72e-124	444	456	/	Methyltr_RsmB-F	PF01189.18	Enterococcus faecium	0.807816	94.83	intrinsic	group 15	/	/	/
IM884	Lacticaseibacillus paracasei subsp. paracasei	efmM	5-methylcytidine methyltransferase	aminoglycosides	candidate	LSEI_1494	44.766	449	1.6e-123	444	456	/	Methyltr_RsmB-F	PF01189.18	Enterococcus faecium	0.806885	94.83	intrinsic	group 15	/	/	/
IM932	Lacticaseibacillus paracasei subsp. paracasei	efmM	5-methylcytidine methyltransferase	aminoglycosides	candidate	LPAIM932_00243	44.543	449	8.72e-124	444	456	/	Methyltr_RsmB-F	PF01189.18	Enterococcus faecium	0.805042	94.83	intrinsic	group 15	/	/	/
IM1338	Lacticaseibacillus rhamnosus	efmM	5-methylcytidine methyltransferase	aminoglycosides	candidate	LRAIM1338_01642	45.88	449	1.21e-125	444	456	/	Methyltr_RsmB-F	PF01189.18	Enterococcus faecium	0.824142	93.44	intrinsic	group 15	/	/	/
IM1389	Lacticaseibacillus rhamnosus	efmM	5-methylcytidine methyltransferase	aminoglycosides	candidate	LRHIM1389_01604	45.88	449	1.56e-125	444	456	/	Methyltr_RsmB-F	PF01189.18	Enterococcus faecium	0.823846	93.44	intrinsic	group 15	/	/	/
IM1429	Lacticaseibacillus rhamnosus	efmM	5-methylcytidine methyltransferase	aminoglycosides	candidate	LRAIM1429_01684	45.88	449	1.21e-125	444	456	/	Methyltr_RsmB-F	PF01189.18	Enterococcus faecium	0.823994	93.44	intrinsic	group 15	/	/	/
IM1459	Lacticaseibacillus rhamnosus	efmM	5-methylcytidine methyltransferase	aminoglycosides	candidate	LRHIM1459_01300	45.88	449	1.21e-125	444	456	/	Methyltr_RsmB-F	PF01189.18	Enterococcus faecium	0.824142	93.44	intrinsic	group 15	/	/	/
IM239	Lacticaseibacillus rhamnosus	efmM	5-methylcytidine methyltransferase	aminoglycosides	candidate	LGG_RS07180	46.102	449	4.43e-126	444	456	/	Methyltr_RsmB-F	PF01189.18	Enterococcus faecium	0.82709	93.44	intrinsic	group 15	/	/	/
IM528	Lacticaseibacillus rhamnosus	efmM	5-methylcytidine methyltransferase	aminoglycosides	candidate	C0Q89_RS10200	46.325	449	1.92e-127	444	456	/	Methyltr_RsmB-F	PF01189.18	Enterococcus faecium	0.831837	93.44	intrinsic	group 15	/	/	/
IM561	Lacticaseibacillus rhamnosus	efmM	5-methylcytidine methyltransferase	aminoglycosides	candidate	LRAIM561_01485	45.88	449	1.21e-125	444	456	/	Methyltr_RsmB-F	PF01189.18	Enterococcus faecium	0.824142	93.44	intrinsic	group 15	/	/	/
IM1334	Lactiplantibacillus paraplantarum	efmM	5-methylcytidine methyltransferase	aminoglycosides	candidate	LPAIM1334_01472	47.484	457	1.99e-139	456	456	/	Methyltr_RsmB-F	PF01189.18	Enterococcus faecium	0.853722	100	intrinsic	group 15	/	/	/
IM1130	Lactiplantibacillus plantarum subsp. plantarum	efmM	5-methylcytidine methyltransferase	aminoglycosides	candidate	LPLIM1130_00535	48.018	454	2.9e-141	456	456	/	Methyltr_RsmB-F	PF01189.18	Enterococcus faecium	0.86441	95.37	intrinsic	group 15	/	/	/
IM1131	Lactiplantibacillus plantarum subsp. plantarum	efmM	5-methylcytidine methyltransferase	aminoglycosides	candidate	LPLIM1131_00286	48.018	454	2.9e-141	456	456	/	Methyltr_RsmB-F	PF01189.18	Enterococcus faecium	0.86441	95.37	intrinsic	group 15	/	/	/
IM1155	Lactiplantibacillus plantarum subsp. plantarum	efmM	5-methylcytidine methyltransferase	aminoglycosides	candidate	LPLIM1155_01507	48.018	454	2.9e-141	456	456	/	Methyltr_RsmB-F	PF01189.18	Enterococcus faecium	0.865345	95.37	intrinsic	group 15	/	/	/
IM1393	Lactiplantibacillus plantarum subsp. plantarum	efmM	5-methylcytidine methyltransferase	aminoglycosides	candidate	LPLIM1393_00892	48.018	454	3.34e-141	456	456	/	Methyltr_RsmB-F	PF01189.18	Enterococcus faecium	0.861773	95.37	intrinsic	group 15	/	/	/
IM562	Lactiplantibacillus plantarum subsp. plantarum	efmM	5-methylcytidine methyltransferase	aminoglycosides	candidate	LPLIM562_00670	48.018	454	3.34e-141	456	456	/	Methyltr_RsmB-F	PF01189.18	Enterococcus faecium	0.861773	95.37	intrinsic	group 15	/	/	/
IM930	Lactiplantibacillus plantarum subsp. plantarum	efmM	5-methylcytidine methyltransferase	aminoglycosides	candidate	LPLIM930_02454	48.018	454	2.9e-141	456	456	/	Methyltr_RsmB-F	PF01189.18	Enterococcus faecium	0.865033	95.37	intrinsic	group 15	/	/	/
IM116	Lactobacillus acidophilus	efmM	5-methylcytidine methyltransferase	aminoglycosides	candidate	NH13_RS09925	45.333	150	1.94e-33	167	456	/	Methyltr_RsmF_N	PF17125.6	Enterococcus faecium	0.858417	/	intrinsic	group 50	/	/	/
IM306	Lactobacillus acidophilus	efmM	5-methylcytidine methyltransferase	aminoglycosides	candidate	BGK66_RS06040	42.117	463	7.51e-110	462	456	/	Methyltr_RsmB-F	PF01189.18	Enterococcus faecium	0.797973	100	intrinsic	group 50	/	/	/
IM553	Lactobacillus acidophilus	efmM	5-methylcytidine methyltransferase	aminoglycosides	candidate	LBA1178	41.901	463	9.94e-109	462	456	/	Methyltr_RsmB-F	PF01189.18	Enterococcus faecium	0.794181	100	intrinsic	group 50	/	/	/
IM554	Lactobacillus acidophilus	efmM	5-methylcytidine methyltransferase	aminoglycosides	candidate	LA14_RS05900	42.117	463	7.51e-110	462	456	/	Methyltr_RsmB-F	PF01189.18	Enterococcus faecium	0.797519	100	intrinsic	group 50	/	/	/
IM1430	Lactobacillus delbrueckii subsp. bulgaricus	efmM	5-methylcytidine methyltransferase	aminoglycosides	candidate	LBUIM1430_01499	42.797	479	6.4e-110	475	456	/	Methyltr_RsmB-F	PF01189.18	Enterococcus faecium	0.811779	100	intrinsic	group 50	/	/	/
IM348	Lactobacillus delbrueckii subsp. bulgaricus	efmM	5-methylcytidine methyltransferase	aminoglycosides	candidate	LDB_RS05030	42.589	479	4.53e-110	475	456	/	Methyltr_RsmB-F	PF01189.18	Enterococcus faecium	0.806915	100	intrinsic	group 50	/	/	/
IM1390	Lactobacillus gasseri	efmM	5-methylcytidine methyltransferase	aminoglycosides	candidate	LGAIM1390_00243	43.83	470	1.49e-113	465	456	/	Methyltr_RsmB-F	PF01189.18	Enterococcus faecium	0.826669	78.57	intrinsic	group 50	/	/	/
IM243	Lactobacillus gasseri	efmM	5-methylcytidine methyltransferase	aminoglycosides	candidate	LGAS_RS05405	43.617	470	3.98e-113	465	456	/	Methyltr_RsmB-F	PF01189.18	Enterococcus faecium	0.821258	/	intrinsic	group 50	/	/	/
IM30	Lactobacillus helveticus	efmM	5-methylcytidine methyltransferase	aminoglycosides	candidate	AY470_RS05965	42.765	463	1.38e-111	461	456	/	Methyltr_RsmB-F	PF01189.18	Enterococcus faecium	0.804005	100	intrinsic	group 50	/	/	/
IM240	Lactobacillus johnsonii	efmM	5-methylcytidine methyltransferase	aminoglycosides	candidate	LJ_RS05725	43.255	467	4.8e-117	464	456	/	Methyltr_RsmB-F	PF01189.18	Enterococcus faecium	0.817057	92.86	intrinsic	group 50	/	/	/
IM216A	Lactobacillus paragasseri	efmM	5-methylcytidine methyltransferase	aminoglycosides	candidate	LPAIM216_00032	43.856	472	7.62e-118	464	456	/	Methyltr_RsmB-F	PF01189.18	Enterococcus faecium	0.829349	93.33	intrinsic	group 50	/	/	/
IM914	Lactobacillus paragasseri	efmM	5-methylcytidine methyltransferase	aminoglycosides	candidate	LGAIM914_01101	43.83	470	8.96e-118	464	456	/	Methyltr_RsmB-F	PF01189.18	Enterococcus faecium	0.830428	93.33	intrinsic	group 50	/	/	/
IM105	Lactobacillus paragasseri	efmM	5-methylcytidine methyltransferase	aminoglycosides	candidate	LK7_RS05070	43.83	470	8.96e-118	464	456	/	Methyltr_RsmB-F	PF01189.18	Enterococcus faecium	0.829328	93.33	intrinsic	group 50	/	/	/
IM1365	Lentilactobacillus kefiri	efmM	5-methylcytidine methyltransferase	aminoglycosides	candidate	LKEIM1365_00655	47.277	459	3.36e-137	455	456	/	Methyltr_RsmB-F	PF01189.18	Enterococcus faecium	0.865404	85.71	intrinsic	group 15	/	/	/
IM1329	Leuconostoc citreum	efmM	5-methylcytidine methyltransferase	aminoglycosides	candidate	LCIIM1329_00647	44.186	473	4.26e-127	480	456	/	Methyltr_RsmB-F	PF01189.18	Enterococcus faecium	0.846151	100	intrinsic	group 15	/	/	/
IM1476	Leuconostoc mesenteroides subsp. mesenteroides	efmM	5-methylcytidine methyltransferase	aminoglycosides	candidate	LMEIM1476_00647	45.877	473	7.99e-131	471	456	/	Methyltr_RsmB-F	PF01189.18	Enterococcus faecium	0.875181	95.75	intrinsic	group 15	/	/	/
IM1374	Leuconostoc pseudomesenteroides	efmM	5-methylcytidine methyltransferase	aminoglycosides	candidate	LPSIM1374_00378	46.398	472	1.56e-136	473	456	/	Methyltr_RsmB-F	PF01189.18	Enterococcus faecium	0.883435	100	intrinsic	group 15	/	/	/
IM1427	Leuconostoc pseudomesenteroides	efmM	5-methylcytidine methyltransferase	aminoglycosides	candidate	LPSIM1427_00279	46.186	472	4.68e-136	473	456	/	Methyltr_RsmB-F	PF01189.18	Enterococcus faecium	0.878395	100	intrinsic	group 15	/	/	/
IM1293	Levilactobacillus brevis	efmM	5-methylcytidine methyltransferase	aminoglycosides	candidate	LBRIM1293_00397	47.722	461	1.64e-137	454	456	/	Methyltr_RsmB-F	PF01189.18	Enterococcus faecium	0.861563	100	intrinsic	group 15	/	/	/
IM1297	Levilactobacillus brevis	efmM	5-methylcytidine methyltransferase	aminoglycosides	candidate	LBRIM1297_00186	47.702	457	6.66e-136	454	456	/	Methyltr_RsmB-F	PF01189.18	Enterococcus faecium	0.863854	100	intrinsic	group 15	/	/	/
IM1457	Levilactobacillus brevis	efmM	5-methylcytidine methyltransferase	aminoglycosides	candidate	LBRIM1457_01290	47.702	457	6.66e-136	454	456	/	Methyltr_RsmB-F	PF01189.18	Enterococcus faecium	0.860581	100	intrinsic	group 15	/	/	/
IM1470	Levilactobacillus brevis	efmM	5-methylcytidine methyltransferase	aminoglycosides	candidate	LBRIM1470_00752	47.702	457	2.17e-137	454	456	/	Methyltr_RsmB-F	PF01189.18	Enterococcus faecium	0.86448	100	intrinsic	group 15	/	/	/
IM352	Ligilactobacillus salivarius	efmM	5-methylcytidine methyltransferase	aminoglycosides	candidate	HMPREF0545_RS05035	49.563	458	1.65e-147	457	456	/	Methyltr_RsmB-F	PF01189.18	Enterococcus faecium	0.866638	94.44	intrinsic	group 15	/	/	/
IM849	Ligilactobacillus salivarius	efmM	5-methylcytidine methyltransferase	aminoglycosides	candidate	LSAIM849_00261	49.563	458	5.91e-147	457	456	/	Methyltr_RsmB-F	PF01189.18	Enterococcus faecium	0.864521	94.44	intrinsic	group 15	/	/	/
IM655	Limosilactobacillus fermentum	efmM	5-methylcytidine methyltransferase	aminoglycosides	candidate	LFL930BB_RS08330	49.237	459	1.74e-148	458	456	/	Methyltr_RsmB-F	PF01189.18	Enterococcus faecium	0.905758	96.3	intrinsic	group 15	/	/	/
IM863	Limosilactobacillus fermentum	efmM	5-methylcytidine methyltransferase	aminoglycosides	candidate	LFEIM863_00845	49.237	459	1.76e-148	458	456	/	Methyltr_RsmB-F	PF01189.18	Enterococcus faecium	0.904261	96.3	intrinsic	group 15	/	/	/
IM110	Limosilactobacillus reuteri	efmM	5-methylcytidine methyltransferase	aminoglycosides	candidate	LREIM110_00767	49.673	459	1.4e-142	456	456	/	Methyltr_RsmB-F	PF01189.18	Enterococcus faecium	0.907104	96.88	intrinsic	group 15	/	/	/
IM566	Limosilactobacillus reuteri	efmM	5-methylcytidine methyltransferase	aminoglycosides	candidate	LREIM566_02214	49.782	458	2.06e-143	456	456	/	Methyltr_RsmB-F	PF01189.18	Enterococcus faecium	0.911591	96.88	intrinsic	group 15	insertion sequence	/	/
IM842	Limosilactobacillus reuteri	efmM	5-methylcytidine methyltransferase	aminoglycosides	candidate	LREIM842_01211	49.782	458	2.06e-143	456	456	/	Methyltr_RsmB-F	PF01189.18	Enterococcus faecium	0.906941	96.88	intrinsic	group 15	insertion sequence	/	/
IM929	Limosilactobacillus vaginalis	efmM	5-methylcytidine methyltransferase	aminoglycosides	candidate	LVAIM929_00247	49.127	458	5.36e-143	456	456	/	Methyltr_RsmB-F	PF01189.18	Enterococcus faecium	0.899597	100	intrinsic	group 15	/	/	/
IM113	Pediococcus acidilactici	efmM	5-methylcytidine methyltransferase	aminoglycosides	candidate	PACIM113_00244	49.13	460	3.03e-145	461	456	/	Methyltr_RsmB-F	PF01189.18	Enterococcus faecium	0.880624	100	intrinsic	group 15	/	/	/
IM1475	Pediococcus acidilactici	efmM	5-methylcytidine methyltransferase	aminoglycosides	candidate	PACIM1475_00300	49.565	460	1.63e-146	461	456	/	Methyltr_RsmB-F	PF01189.18	Enterococcus faecium	0.889377	100	intrinsic	group 15	/	/	/
IM716	Pediococcus acidilactici	efmM	5-methylcytidine methyltransferase	aminoglycosides	candidate	PACIM716_00256	49.348	460	1.17e-146	461	456	/	Methyltr_RsmB-F	PF01189.18	Enterococcus faecium	0.885642	100	intrinsic	group 15	/	/	/
IM1147	Pediococcus pentosaceus	efmM	5-methylcytidine methyltransferase	aminoglycosides	candidate	PPEIM1147_00231	47.722	461	2.15e-137	459	456	/	Methyltr_RsmB-F	PF01189.18	Enterococcus faecium	0.854314	100	intrinsic	group 15	/	/	/
IM1473	Pediococcus pentosaceus	efmM	5-methylcytidine methyltransferase	aminoglycosides	candidate	PPEIM1473_00230	47.403	462	3.51e-136	459	456	/	Methyltr_RsmB-F	PF01189.18	Enterococcus faecium	0.849973	100	intrinsic	group 15	/	/	/
IM811	Pediococcus pentosaceus	efmM	5-methylcytidine methyltransferase	aminoglycosides	candidate	PPEIM811_00219	47.722	461	2.15e-137	459	456	/	Methyltr_RsmB-F	PF01189.18	Enterococcus faecium	0.854314	100	intrinsic	group 15	/	/	/
IM409	Streptococcus salivarius subsp. salivarius	efmM	5-methylcytidine methyltransferase	aminoglycosides	candidate	RSSL_RS05320	44.371	453	4.26e-121	437	456	/	Methyltr_RsmB-F	PF01189.18	Enterococcus faecium	0.782695	100	intrinsic	group 106	/	/	/
IM1340	Streptococcus thermophilus	efmM	5-methylcytidine methyltransferase	aminoglycosides	candidate	STEIM1340_01205	43.046	453	9.16e-120	437	456	/	Methyltr_RsmB-F	PF01189.18	Enterococcus faecium	0.753079	100	intrinsic	group 106	/	/	/
IM1424	Streptococcus thermophilus	efmM	5-methylcytidine methyltransferase	aminoglycosides	candidate	STHIM1424_01015	43.046	453	9.16e-120	437	456	/	Methyltr_RsmB-F	PF01189.18	Enterococcus faecium	0.755061	100	intrinsic	group 106	/	/	/
IM1464	Carnobacterium divergens	efrA	efflux pump ABC	norfloxacin, ciprofloxacin, doxycycline, arbekacin, novobiocin, daunorubicin, doxorubicin, acriflavine, ethidium bromide, safranin	candidate	CDIV41_RS07390	69.792	576	0	577	575	4.6e-61	ABC_membrane	PF00664.24	Enterococcus faecalis	1.13612	100	intrinsic	group 24	/	/	/
IM1314	Enterococcus italicus	efrA	efflux pump ABC	norfloxacin, ciprofloxacin, doxycycline, arbekacin, novobiocin, daunorubicin, doxorubicin, acriflavine, ethidium bromide, safranin	candidate	EITIM1314_01039	69.217	575	0	579	575	7.9e-60	ABC_membrane	PF00664.24	Enterococcus faecalis	1.03774	100	intrinsic	group 24	/	/	/
IM1319	Enterococcus italicus	efrA	efflux pump ABC	norfloxacin, ciprofloxacin, doxycycline, arbekacin, novobiocin, daunorubicin, doxorubicin, acriflavine, ethidium bromide, safranin	candidate	EITIM1319_02334	69.043	575	0	578	575	3.9e-59	ABC_membrane	PF00664.24	Enterococcus faecalis	1.03668	100	intrinsic	group 24	/	/	/
IM1302	Enterococcus malodoratus	efrA	efflux pump ABC	norfloxacin, ciprofloxacin, doxycycline, arbekacin, novobiocin, daunorubicin, doxorubicin, acriflavine, ethidium bromide, safranin	candidate	EMAIM1302_01092	42.831	537	2.12e-138	561	575	5.4e-58	ABC_tran	PF00005.28	Enterococcus faecalis	0.642819	100	intrinsic	group 82	/	/	/
IM108	Latilactobacillus sakei	efrA	efflux pump ABC	norfloxacin, ciprofloxacin, doxycycline, arbekacin, novobiocin, daunorubicin, doxorubicin, acriflavine, ethidium bromide, safranin	candidate	LEUCM_RS06740	67.478	575	0	580	575	7e-60	ABC_membrane	PF00664.24	Enterococcus faecalis	1.1721	100	intrinsic	group 24	/	/	/
IM1450	Latilactobacillus sakei	efrA	efflux pump ABC	norfloxacin, ciprofloxacin, doxycycline, arbekacin, novobiocin, daunorubicin, doxorubicin, acriflavine, ethidium bromide, safranin	candidate	LS25_RS05845	67.478	575	0	580	575	7.2e-60	ABC_membrane	PF00664.24	Enterococcus faecalis	1.17027	100	intrinsic	group 24	/	/	/
IM1465	Latilactobacillus sakei	efrA	efflux pump ABC	norfloxacin, ciprofloxacin, doxycycline, arbekacin, novobiocin, daunorubicin, doxorubicin, acriflavine, ethidium bromide, safranin	candidate	LSAIM1465_00644	67.478	575	0	580	575	7e-60	ABC_membrane	PF00664.24	Enterococcus faecalis	1.16967	100	intrinsic	group 24	/	/	/
IM409	Streptococcus salivarius subsp. salivarius	efrA	efflux pump ABC	norfloxacin, ciprofloxacin, doxycycline, arbekacin, novobiocin, daunorubicin, doxorubicin, acriflavine, ethidium bromide, safranin	candidate	RSSL_RS02720	55.13	575	0	579	575	2.9e-73	ABC_membrane	PF00664.24	Enterococcus faecalis	0.962801	100	intrinsic	group 24	/	/	/
IM1340	Streptococcus thermophilus	efrA	efflux pump ABC	norfloxacin, ciprofloxacin, doxycycline, arbekacin, novobiocin, daunorubicin, doxorubicin, acriflavine, ethidium bromide, safranin	candidate	STEIM1340_00181	54.435	575	0	579	575	7.4e-73	ABC_membrane	PF00664.24	Enterococcus faecalis	0.953494	100	intrinsic	group 24	/	/	/
IM1424	Streptococcus thermophilus	efrA	efflux pump ABC	norfloxacin, ciprofloxacin, doxycycline, arbekacin, novobiocin, daunorubicin, doxorubicin, acriflavine, ethidium bromide, safranin	candidate	STHIM1424_00403	54.087	575	0	579	575	5.7e-72	ABC_membrane	PF00664.24	Enterococcus faecalis	0.944916	100	intrinsic	group 24	/	/	/
IM1464	Carnobacterium divergens	efrB	efflux pump ABC	norfloxacin, ciprofloxacin, doxycycline, arbekacin, novobiocin, daunorubicin, doxorubicin, acriflavine, ethidium bromide, safranin	candidate	CDIV41_RS07395	65.372	592	0	593	589	6.7e-85	ABC_membrane	PF00664.24	Enterococcus faecalis	1.06417	100	intrinsic	group 26	/	/	/
IM1314	Enterococcus italicus	efrB	efflux pump ABC	norfloxacin, ciprofloxacin, doxycycline, arbekacin, novobiocin, daunorubicin, doxorubicin, acriflavine, ethidium bromide, safranin	candidate	EITIM1314_01040	66.552	580	0	585	589	2.2e-90	ABC_membrane	PF00664.24	Enterococcus faecalis	0.997781	100	intrinsic	group 26	/	/	/
IM1319	Enterococcus italicus	efrB	efflux pump ABC	norfloxacin, ciprofloxacin, doxycycline, arbekacin, novobiocin, daunorubicin, doxorubicin, acriflavine, ethidium bromide, safranin	candidate	EITIM1319_02335	66.379	580	0	585	589	2e-90	ABC_membrane	PF00664.24	Enterococcus faecalis	0.996682	100	intrinsic	group 26	/	/	/
IM1302	Enterococcus malodoratus	efrB	efflux pump ABC	norfloxacin, ciprofloxacin, doxycycline, arbekacin, novobiocin, daunorubicin, doxorubicin, acriflavine, ethidium bromide, safranin	candidate	EMAIM1302_01091	45.856	543	5.13e-154	595	589	2.3e-81	ABC_membrane	PF00664.24	Enterococcus faecalis	0.688219	100	intrinsic	group 33	/	/	/
IM108	Latilactobacillus sakei	efrB	efflux pump ABC	norfloxacin, ciprofloxacin, doxycycline, arbekacin, novobiocin, daunorubicin, doxorubicin, acriflavine, ethidium bromide, safranin	candidate	LEUCM_RS06745	63.889	576	0	588	589	3.5e-91	ABC_membrane	PF00664.24	Enterococcus faecalis	1.10976	100	intrinsic	group 26	/	/	/
IM1450	Latilactobacillus sakei	efrB	efflux pump ABC	norfloxacin, ciprofloxacin, doxycycline, arbekacin, novobiocin, daunorubicin, doxorubicin, acriflavine, ethidium bromide, safranin	candidate	LS25_RS05840	63.889	576	0	588	589	3.6e-91	ABC_membrane	PF00664.24	Enterococcus faecalis	1.10803	100	intrinsic	group 26	/	/	/
IM1465	Latilactobacillus sakei	efrB	efflux pump ABC	norfloxacin, ciprofloxacin, doxycycline, arbekacin, novobiocin, daunorubicin, doxorubicin, acriflavine, ethidium bromide, safranin	candidate	LSAIM1465_00643	63.889	576	0	588	589	3.8e-91	ABC_membrane	PF00664.24	Enterococcus faecalis	1.10745	100	intrinsic	group 26	/	/	/
IM409	Streptococcus salivarius subsp. salivarius	efrB	efflux pump ABC	norfloxacin, ciprofloxacin, doxycycline, arbekacin, novobiocin, daunorubicin, doxorubicin, acriflavine, ethidium bromide, safranin	candidate	RSSL_RS02725	54.017	585	0	596	589	4e-85	ABC_membrane	PF00664.24	Enterococcus faecalis	0.943364	100	intrinsic	group 26	/	/	/
IM1340	Streptococcus thermophilus	efrB	efflux pump ABC	norfloxacin, ciprofloxacin, doxycycline, arbekacin, novobiocin, daunorubicin, doxorubicin, acriflavine, ethidium bromide, safranin	candidate	STEIM1340_00180	54.017	585	0	596	589	1.6e-87	ABC_membrane	PF00664.24	Enterococcus faecalis	0.946173	100	intrinsic	group 26	/	/	/
IM1424	Streptococcus thermophilus	efrB	efflux pump ABC	norfloxacin, ciprofloxacin, doxycycline, arbekacin, novobiocin, daunorubicin, doxorubicin, acriflavine, ethidium bromide, safranin	candidate	STHIM1424_00402	54.017	585	0	596	589	8e-88	ABC_membrane	PF00664.24	Enterococcus faecalis	0.943693	100	intrinsic	group 26	/	/	/
IM1314	Enterococcus italicus	emeA	efflux pump MATE	DAPI, Hoechst 33342, acriflavine, ciprofloxacin, norfloxacin, ethidium bromide, benzalkonium	candidate	EITIM1314_00353	61.069	393	4.76e-154	390	393	1e-50	MFS_1	PF07690.17	Enterococcus faecalis	0.915577	100	intrinsic	group 40	/	/	/
IM1319	Enterococcus italicus	emeA	efflux pump MATE	DAPI, Hoechst 33342, acriflavine, ciprofloxacin, norfloxacin, ethidium bromide, benzalkonium	candidate	EITIM1319_00841	61.069	393	3.87e-154	390	393	6.9e-51	MFS_1	PF07690.17	Enterococcus faecalis	0.916952	100	intrinsic	group 40	/	/	/
IM1293	Levilactobacillus brevis	emeA	efflux pump MATE	DAPI, Hoechst 33342, acriflavine, ciprofloxacin, norfloxacin, ethidium bromide, benzalkonium	candidate	LBRIM1293_01284	42.386	394	3.84e-92	397	393	8.9e-62	MFS_1	PF07690.17	Enterococcus faecalis	0.762064	100	intrinsic	group 34	/	/	/
IM1297	Levilactobacillus brevis	emeA	efflux pump MATE	DAPI, Hoechst 33342, acriflavine, ciprofloxacin, norfloxacin, ethidium bromide, benzalkonium	candidate	LBRIM1297_01388	42.64	394	6.96e-93	397	393	6.1e-62	MFS_1	PF07690.17	Enterococcus faecalis	0.77051	100	intrinsic	group 34	/	/	/
IM1457	Levilactobacillus brevis	emeA	efflux pump MATE	DAPI, Hoechst 33342, acriflavine, ciprofloxacin, norfloxacin, ethidium bromide, benzalkonium	candidate	LBRIM1457_01549	42.64	394	6.96e-93	397	393	5.7e-62	MFS_1	PF07690.17	Enterococcus faecalis	0.768842	100	intrinsic	group 34	/	/	/
IM1470	Levilactobacillus brevis	emeA	efflux pump MATE	DAPI, Hoechst 33342, acriflavine, ciprofloxacin, norfloxacin, ethidium bromide, benzalkonium	candidate	LBRIM1470_00542	42.64	394	5.26e-93	397	393	5.7e-62	MFS_1	PF07690.17	Enterococcus faecalis	0.768288	100	intrinsic	group 34	/	/	/
IM113	Pediococcus acidilactici	emeA	efflux pump MATE	DAPI, Hoechst 33342, acriflavine, ciprofloxacin, norfloxacin, ethidium bromide, benzalkonium	candidate	PACIM113_00669	42.597	385	6.05e-93	399	393	9.1e-54	MFS_1	PF07690.17	Enterococcus faecalis	0.762021	93.33	/	group 34	/	/	/
IM1475	Pediococcus acidilactici	emeA	efflux pump MATE	DAPI, Hoechst 33342, acriflavine, ciprofloxacin, norfloxacin, ethidium bromide, benzalkonium	candidate	PACIM1475_00884	42.338	385	1.33e-92	399	393	4.8e-54	MFS_1	PF07690.17	Enterococcus faecalis	0.758066	93.33	/	group 34	/	/	/
IM716	Pediococcus acidilactici	emeA	efflux pump MATE	DAPI, Hoechst 33342, acriflavine, ciprofloxacin, norfloxacin, ethidium bromide, benzalkonium	candidate	PACIM716_01203	42.597	385	6.05e-93	399	393	8.7e-54	MFS_1	PF07690.17	Enterococcus faecalis	0.764758	93.33	/	group 34	/	/	/
IM1147	Pediococcus pentosaceus	emeA	efflux pump MATE	DAPI, Hoechst 33342, acriflavine, ciprofloxacin, norfloxacin, ethidium bromide, benzalkonium	candidate	PPEIM1147_00781	42.67	382	8.24e-91	392	393	2.2e-55	MFS_1	PF07690.17	Enterococcus faecalis	0.761149	100	intrinsic	group 34	/	/	/
IM1473	Pediococcus pentosaceus	emeA	efflux pump MATE	DAPI, Hoechst 33342, acriflavine, ciprofloxacin, norfloxacin, ethidium bromide, benzalkonium	candidate	PPEIM1473_00854	42.408	382	4.54e-90	392	393	1.2e-54	MFS_1	PF07690.17	Enterococcus faecalis	0.760545	100	intrinsic	group 34	/	/	/
IM811	Pediococcus pentosaceus	emeA	efflux pump MATE	DAPI, Hoechst 33342, acriflavine, ciprofloxacin, norfloxacin, ethidium bromide, benzalkonium	candidate	PPEIM811_00724	42.67	382	8.24e-91	392	393	2.2e-55	MFS_1	PF07690.17	Enterococcus faecalis	0.761149	100	intrinsic	group 34	/	/	/
IM1302	Enterococcus malodoratus	fosXCC	fosfomycin thiol transferase	fosfomycin	candidate	EMAIM1302_00292	60	130	1.48e-52	137	141	5.6e-55	/	/	Campylobacter coli	1.38153	83.33	/	unique	/	/	conserved His7, His64, Glu110, Tyr100, Arg119
IM1454	Enterococcus hirae	lmrC	efflux pump ABC	ethidium bromide, daunomycin, rhodamine 6G, lincosamides	candidate	EHIIM1454_02472	55.674	564	0	571	564	2.7e-71	ABC_membrane	PF00664.24	Lactococcus lactis	0.9981	100	intrinsic	group 12	/	/	/
IM1390	Lactobacillus gasseri	lmrC	efflux pump ABC	ethidium bromide, daunomycin, rhodamine 6G, lincosamides	candidate	LGAIM1390_01234	49.016	559	0	578	564	4.9e-67	ABC_tran	PF00005.28	Lactococcus lactis	0.964882	78.57	intrinsic	group 12	/	/	/
IM243	Lactobacillus gasseri	lmrC	efflux pump ABC	ethidium bromide, daunomycin, rhodamine 6G, lincosamides	candidate	LGAS_RS02590	49.016	559	0	578	564	4.9e-67	ABC_tran	PF00005.28	Lactococcus lactis	0.962419	78.57	intrinsic	group 12	/	/	/
IM240	Lactobacillus johnsonii	lmrC	efflux pump ABC	ethidium bromide, daunomycin, rhodamine 6G, lincosamides	candidate	LJ_RS03050	48.837	559	0	578	564	2.3e-68	ABC_tran	PF00005.28	Lactococcus lactis	0.957776	92.86	intrinsic	group 12	/	/	/
IM216A	Lactobacillus paragasseri	lmrC	efflux pump ABC	ethidium bromide, daunomycin, rhodamine 6G, lincosamides	candidate	LPAIM216_01931	44.372	462	2.47e-144	482	564	4.8e-41	ABC_membrane	PF00664.24	Lactococcus lactis	0.875706	66.67	intrinsic	group 12	/	/	/
IM914	Lactobacillus paragasseri	lmrC	efflux pump ABC	ethidium bromide, daunomycin, rhodamine 6G, lincosamides	candidate	LGAIM914_00597	48.501	567	0	578	564	2.7e-68	ABC_tran	PF00005.28	Lactococcus lactis	0.957383	66.67	intrinsic	group 12	/	/	/
IM105	Lactobacillus paragasseri	lmrC	efflux pump ABC	ethidium bromide, daunomycin, rhodamine 6G, lincosamides	candidate	LK7_RS03210	48.501	567	0	578	564	2.7e-68	ABC_tran	PF00005.28	Lactococcus lactis	0.955685	66.67	intrinsic	group 12	/	/	/
IM1329	Leuconostoc citreum	lmrC	efflux pump ABC	ethidium bromide, daunomycin, rhodamine 6G, lincosamides	candidate	LCIIM1329_01194	53.954	569	0	573	579	2.6e-68	ABC_membrane	PF00664.24	Lactococcus lactis	1.04663	100	intrinsic	group 12	/	/	/
IM1476	Leuconostoc mesenteroides subsp. mesenteroides	lmrC	efflux pump ABC	ethidium bromide, daunomycin, rhodamine 6G, lincosamides	candidate	LMEIM1476_00345	53.546	564	0	573	579	9e-66	ABC_membrane	PF00664.24	Lactococcus lactis	1.03751	53.19	intrinsic	group 12	/	/	/
IM1464	Carnobacterium divergens	lmrD	efflux pump ABC	ethidium bromide, daunomycin, rhodamine 6G, lincosamides	candidate	CDIV41_RS11860	56.341	552	0	587	664	9.7e-79	ABC_membrane	PF00664.24	Lactococcus lactis	1.04684	100	intrinsic	group 11	/	/	/
IM1301	Enterococcus faecalis	lmrD	efflux pump ABC	ethidium bromide, daunomycin, rhodamine 6G, lincosamides	candidate	EFEIM1301_02372	63.308	526	0	590	664	8.4e-79	ABC_membrane	PF00664.24	Lactococcus lactis	1.11891	97.62	intrinsic	group 11	/	/	/
IM1305	Enterococcus faecalis	lmrD	efflux pump ABC	ethidium bromide, daunomycin, rhodamine 6G, lincosamides	candidate	EFAIM1305_02222	63.308	526	0	590	664	8.3e-79	ABC_membrane	PF00664.24	Lactococcus lactis	1.1197	97.62	intrinsic	group 11	/	/	/
IM1312	Enterococcus faecalis	lmrD	efflux pump ABC	ethidium bromide, daunomycin, rhodamine 6G, lincosamides	candidate	EFEIM1312_02239	63.308	526	0	590	664	1.5e-78	ABC_membrane	PF00664.24	Lactococcus lactis	1.11911	97.62	intrinsic	group 11	/	/	/
IM1315	Enterococcus faecalis	lmrD	efflux pump ABC	ethidium bromide, daunomycin, rhodamine 6G, lincosamides	candidate	EFEIM1315_02185	63.308	526	0	590	664	1.3e-78	ABC_membrane	PF00664.24	Lactococcus lactis	1.11517	97.62	intrinsic	group 11	/	/	/
IM1437	Enterococcus faecalis	lmrD	efflux pump ABC	ethidium bromide, daunomycin, rhodamine 6G, lincosamides	candidate	EFEIM1437_01338	63.308	526	0	590	664	1.2e-78	ABC_membrane	PF00664.24	Lactococcus lactis	1.12488	97.62	intrinsic	group 11	/	/	/
IM1438	Enterococcus faecalis	lmrD	efflux pump ABC	ethidium bromide, daunomycin, rhodamine 6G, lincosamides	candidate	EFEIM1438_00258	63.308	526	0	590	664	1.3e-78	ABC_membrane	PF00664.24	Lactococcus lactis	1.11694	97.62	intrinsic	group 11	/	/	/
IM33	Lacticaseibacillus casei	lmrD	efflux pump ABC	ethidium bromide, daunomycin, rhodamine 6G, lincosamides	candidate	LBCZ_RS02090	56.367	534	0	594	664	4.3e-82	ABC_membrane	PF00664.24	Lactococcus lactis	1.08943	92.86	intrinsic	group 11	/	/	/
IM1339	Lacticaseibacillus paracasei subsp. paracasei	lmrD	efflux pump ABC	ethidium bromide, daunomycin, rhodamine 6G, lincosamides	candidate	LPAIM1339_00616	56.367	534	0	594	664	9.5e-83	ABC_membrane	PF00664.24	Lactococcus lactis	1.08838	100	intrinsic	group 11	/	/	/
IM1384	Lacticaseibacillus paracasei subsp. paracasei	lmrD	efflux pump ABC	ethidium bromide, daunomycin, rhodamine 6G, lincosamides	candidate	LPAIM1384_02144	56.18	534	0	594	664	9.2e-83	ABC_membrane	PF00664.24	Lactococcus lactis	1.07583	100	intrinsic	group 11	/	/	/
IM305	Lacticaseibacillus paracasei subsp. tolerans	lmrD	efflux pump ABC	ethidium bromide, daunomycin, rhodamine 6G, lincosamides	candidate	LCYAK_RS03380	56.367	534	0	594	664	1e-82	ABC_membrane	PF00664.24	Lactococcus lactis	1.08523	100	intrinsic	group 11	/	/	/
IM572	Lacticaseibacillus paracasei subsp. tolerans	lmrD	efflux pump ABC	ethidium bromide, daunomycin, rhodamine 6G, lincosamides	candidate	LPC37PB_RS13320	56.367	534	0	594	664	1e-82	ABC_membrane	PF00664.24	Lactococcus lactis	1.08964	100	intrinsic	group 11	/	/	/
IM884	Lacticaseibacillus paracasei subsp. paracasei	lmrD	efflux pump ABC	ethidium bromide, daunomycin, rhodamine 6G, lincosamides	candidate	LSEI_0627	56.18	534	0	594	664	8.6e-83	ABC_membrane	PF00664.24	Lactococcus lactis	1.08414	100	intrinsic	group 11	/	/	/
IM932	Lacticaseibacillus paracasei subsp. paracasei	lmrD	efflux pump ABC	ethidium bromide, daunomycin, rhodamine 6G, lincosamides	candidate	LPAIM932_00445	56.367	534	0	594	664	9.1e-83	ABC_membrane	PF00664.24	Lactococcus lactis	1.08733	100	intrinsic	group 11	/	/	/
IM1338	Lacticaseibacillus rhamnosus	lmrD	efflux pump ABC	ethidium bromide, daunomycin, rhodamine 6G, lincosamides	candidate	LRAIM1338_00678	56.367	534	0	594	664	1.3e-82	ABC_membrane	PF00664.24	Lactococcus lactis	1.08964	98.36	intrinsic	group 11	/	/	/
IM1389	Lacticaseibacillus rhamnosus	lmrD	efflux pump ABC	ethidium bromide, daunomycin, rhodamine 6G, lincosamides	candidate	LRHIM1389_00061	56.367	534	0	594	664	1.3e-82	ABC_membrane	PF00664.24	Lactococcus lactis	1.08523	98.36	intrinsic	group 11	/	/	/
IM1429	Lacticaseibacillus rhamnosus	lmrD	efflux pump ABC	ethidium bromide, daunomycin, rhodamine 6G, lincosamides	candidate	LRAIM1429_01081	56.367	534	0	594	664	1.3e-82	ABC_membrane	PF00664.24	Lactococcus lactis	1.08901	98.36	intrinsic	group 11	/	/	/
IM1459	Lacticaseibacillus rhamnosus	lmrD	efflux pump ABC	ethidium bromide, daunomycin, rhodamine 6G, lincosamides	candidate	LRHIM1459_00888	56.367	534	0	594	664	1.3e-82	ABC_membrane	PF00664.24	Lactococcus lactis	1.08964	98.36	intrinsic	group 11	/	/	/
IM239	Lacticaseibacillus rhamnosus	lmrD	efflux pump ABC	ethidium bromide, daunomycin, rhodamine 6G, lincosamides	candidate	LGG_RS02835	56.18	534	0	594	664	1.8e-82	ABC_membrane	PF00664.24	Lactococcus lactis	1.08518	98.36	intrinsic	group 11	/	/	/
IM528	Lacticaseibacillus rhamnosus	lmrD	efflux pump ABC	ethidium bromide, daunomycin, rhodamine 6G, lincosamides	candidate	C0Q89_RS06595	56.18	534	0	594	664	5.8e-82	ABC_membrane	PF00664.24	Lactococcus lactis	1.08226	98.36	intrinsic	group 11	/	/	/
IM561	Lacticaseibacillus rhamnosus	lmrD	efflux pump ABC	ethidium bromide, daunomycin, rhodamine 6G, lincosamides	candidate	LRAIM561_00256	56.367	534	0	594	664	1.3e-82	ABC_membrane	PF00664.24	Lactococcus lactis	1.08964	98.36	intrinsic	group 11	/	/	/
IM1334	Lactiplantibacillus paraplantarum	lmrD	efflux pump ABC	ethidium bromide, daunomycin, rhodamine 6G, lincosamides	candidate	LPAIM1334_02906	56.18	534	0	594	664	3.8e-77	ABC_membrane	PF00664.24	Lactococcus lactis	1.07707	80	intrinsic	group 11	/	/	/
IM1130	Lactiplantibacillus plantarum subsp. plantarum	lmrD	efflux pump ABC	ethidium bromide, daunomycin, rhodamine 6G, lincosamides	candidate	LPLIM1130_01798	56.18	534	0	594	664	2.5e-78	ABC_membrane	PF00664.24	Lactococcus lactis	1.08518	95.37	intrinsic	group 11	/	/	/
IM1131	Lactiplantibacillus plantarum subsp. plantarum	lmrD	efflux pump ABC	ethidium bromide, daunomycin, rhodamine 6G, lincosamides	candidate	LPLIM1131_01678	56.18	534	0	594	664	2.5e-78	ABC_membrane	PF00664.24	Lactococcus lactis	1.08518	95.37	intrinsic	group 11	/	/	/
IM1155	Lactiplantibacillus plantarum subsp. plantarum	lmrD	efflux pump ABC	ethidium bromide, daunomycin, rhodamine 6G, lincosamides	candidate	LPLIM1155_00217	56.18	534	0	594	664	5.1e-78	ABC_membrane	PF00664.24	Lactococcus lactis	1.08939	95.37	intrinsic	group 11	/	/	/
IM1393	Lactiplantibacillus plantarum subsp. plantarum	lmrD	efflux pump ABC	ethidium bromide, daunomycin, rhodamine 6G, lincosamides	candidate	LPLIM1393_01345	56.554	534	0	594	664	6.7e-79	ABC_membrane	PF00664.24	Lactococcus lactis	1.09431	95.37	intrinsic	group 11	/	/	/
IM562	Lactiplantibacillus plantarum subsp. plantarum	lmrD	efflux pump ABC	ethidium bromide, daunomycin, rhodamine 6G, lincosamides	candidate	LPLIM562_02548	56.554	534	0	594	664	6.7e-79	ABC_membrane	PF00664.24	Lactococcus lactis	1.09389	95.37	intrinsic	group 11	/	/	/
IM930	Lactiplantibacillus plantarum subsp. plantarum	lmrD	efflux pump ABC	ethidium bromide, daunomycin, rhodamine 6G, lincosamides	candidate	LPLIM930_00181	56.18	534	0	594	664	5.1e-78	ABC_membrane	PF00664.24	Lactococcus lactis	1.0896	95.37	intrinsic	group 11	/	/	/
IM1430	Lactobacillus delbrueckii subsp. bulgaricus	lmrD	efflux pump ABC	ethidium bromide, daunomycin, rhodamine 6G, lincosamides	candidate	LBUIM1430_01554	51.04	529	0	586	664	1.4e-74	ABC_membrane	PF00664.24	Lactococcus lactis	1.00393	88.89	intrinsic	group 11	/	/	/
IM348	Lactobacillus delbrueckii subsp. bulgaricus	lmrD	efflux pump ABC	ethidium bromide, daunomycin, rhodamine 6G, lincosamides	candidate	LDB_RS04935	51.229	529	0	586	664	1.7e-74	ABC_membrane	PF00664.24	Lactococcus lactis	1.01103	88.89	intrinsic	group 11	/	/	/
IM1390	Lactobacillus gasseri	lmrD	efflux pump ABC	ethidium bromide, daunomycin, rhodamine 6G, lincosamides	candidate	LGAIM1390_01233	52.356	573	0	590	664	8.1e-77	ABC_membrane	PF00664.24	Lactococcus lactis	1.03063	78.57	intrinsic	group 11	/	/	/
IM243	Lactobacillus gasseri	lmrD	efflux pump ABC	ethidium bromide, daunomycin, rhodamine 6G, lincosamides	candidate	LGAS_RS02595	52.356	573	0	590	664	8.2e-77	ABC_membrane	PF00664.24	Lactococcus lactis	1.028	78.57	intrinsic	group 11	/	/	/
IM240	Lactobacillus johnsonii	lmrD	efflux pump ABC	ethidium bromide, daunomycin, rhodamine 6G, lincosamides	candidate	LJ_RS03055	51.573	572	0	590	664	5.7e-79	ABC_membrane	PF00664.24	Lactococcus lactis	1.01143	100	intrinsic	group 11	/	/	/
IM216A	Lactobacillus paragasseri	lmrD	efflux pump ABC	ethidium bromide, daunomycin, rhodamine 6G, lincosamides	candidate	LPAIM216_01933	51.134	573	0	590	664	2.1e-77	ABC_membrane	PF00664.24	Lactococcus lactis	1.00916	93.33	intrinsic	group 11	/	/	/
IM914	Lactobacillus paragasseri	lmrD	efflux pump ABC	ethidium bromide, daunomycin, rhodamine 6G, lincosamides	candidate	LGAIM914_00596	51.483	573	0	590	664	3.2e-78	ABC_membrane	PF00664.24	Lactococcus lactis	1.01625	93.33	intrinsic	group 11	/	/	/
IM105	Lactobacillus paragasseri	lmrD	efflux pump ABC	ethidium bromide, daunomycin, rhodamine 6G, lincosamides	candidate	LK7_RS03215	51.483	573	0	590	664	3.3e-78	ABC_membrane	PF00664.24	Lactococcus lactis	1.01444	93.33	intrinsic	group 11	/	/	/
IM1329	Leuconostoc citreum	lmrD	efflux pump ABC	ethidium bromide, daunomycin, rhodamine 6G, lincosamides	candidate	LCIIM1329_01193	56.848	533	0	594	664	2.7e-78	ABC_membrane	PF00664.24	Lactococcus lactis	1.10277	100	intrinsic	group 11	/	/	/
IM1476	Leuconostoc mesenteroides subsp. mesenteroides	lmrD	efflux pump ABC	ethidium bromide, daunomycin, rhodamine 6G, lincosamides	candidate	LMEIM1476_00346	58.537	533	0	594	664	1e-74	ABC_membrane	PF00664.24	Lactococcus lactis	1.13422	53.19	intrinsic	group 11	/	/	/
IM352	Ligilactobacillus salivarius	lmrD	efflux pump ABC	ethidium bromide, daunomycin, rhodamine 6G, lincosamides	candidate	HMPREF0545_RS08940	54.307	534	0	594	664	1.7e-80	ABC_membrane	PF00664.24	Lactococcus lactis	1.01928	94.44	intrinsic	group 11	/	/	/
IM849	Ligilactobacillus salivarius	lmrD	efflux pump ABC	ethidium bromide, daunomycin, rhodamine 6G, lincosamides	candidate	LSAIM849_01742	54.12	534	0	597	664	2.2e-80	ABC_membrane	PF00664.24	Lactococcus lactis	1.0221	94.44	intrinsic	group 11	/	/	/
IM1426	Enterococcus durans	lnuA	lincosamide nucleotidyltransferase	lincosamides	candidate	EDUIM1426_00845	50.694	144	7.22e-54	169	161	1.1e-54	/	/	Staphylococcus aureus	0.984158	78.57	acquired	group 139	/	/	/
IM1302	Enterococcus malodoratus	lnuE	lincosamide nucleotidyltransferase	lincosamides	candidate	EMAIM1302_03272	50.968	155	1.31e-61	173	173	2.5e-58	/	/	Streptococcus suis	0.916691	100	intrinsic	group 139	/	/	/
IM1302	Enterococcus malodoratus	lsaA	ABC-F	lincosamides	candidate	EMAIM1302_00064	63.855	498	0	498	498	2.2e-211	ABC_tran	PF00005.28	Enterococcus faecalis	0.958352	83.33	intrinsic	group 14	/	/	/
IM810	Bifidobacterium longum subsp. longum	mefA	ABC-F	macrolides	candidate	BLOIM810_01866	58.706	402	2.18e-157	407	405	8.3e-164	MFS_1	PF07690.17	Streptococcus agalactiae	1.31363	1.75	acquired	unique	/	/	/
IM1301	Enterococcus faecalis	msrC	ABC-F	macrolides	candidate	EFEIM1301_01730	43.852	488	7.71e-142	483	492	6.3e-160	ABC_tran	PF00005.28	Enterococcus faecium	0.635536	100	intrinsic	group 76	/	/	/
IM1305	Enterococcus faecalis	msrC	ABC-F	macrolides	candidate	EFAIM1305_00348	43.852	488	7.71e-142	483	492	6.3e-160	ABC_tran	PF00005.28	Enterococcus faecium	0.635997	100	intrinsic	group 76	/	/	/
IM1312	Enterococcus faecalis	msrC	ABC-F	macrolides	candidate	EFEIM1312_01815	43.852	488	6.62e-142	483	492	5.9e-160	ABC_tran	PF00005.28	Enterococcus faecium	0.631964	100	intrinsic	group 76	/	/	/
IM1315	Enterococcus faecalis	msrC	ABC-F	macrolides	candidate	EFEIM1315_00169	44.262	488	1.19e-142	499	492	5e-162	ABC_tran	PF00005.28	Enterococcus faecium	0.639902	100	intrinsic	group 76	/	/	/
IM1437	Enterococcus faecalis	msrC	ABC-F	macrolides	candidate	EFEIM1437_00060	44.057	488	1.15e-141	483	492	9.9e-161	ABC_tran	PF00005.28	Enterococcus faecium	0.640829	100	intrinsic	group 76	/	/	/
IM1438	Enterococcus faecalis	msrC	ABC-F	macrolides	candidate	EFEIM1438_00436	44.262	488	3.31e-143	483	492	3.4e-162	ABC_tran	PF00005.28	Enterococcus faecium	0.640828	100	intrinsic	group 76	/	/	/
IM1464	Carnobacterium divergens	norB	efflux pump MFS	quinolones, ethidium bromide, cetrimide, biocides, tetracycline	candidate	CDIV41_RS04985	69.584	457	0	458	466	8.9e-25	MFS_1	PF07690.17	Listeria monocytogenes	1.20953	45.71	acquired	group 77	/	/	/
IM1464	Carnobacterium divergens	patA	efflux pump ABC	fluoroquinolones (orfloxacin, ciprofloxacin), Hoechst 33342, ethidium bromide, acriflavine	candidate	CDIV41_RS11865	56.915	564	0	576	564	1.6e-69	ABC_membrane	PF00664.24	Streptococcus pneumoniae	1.04011	77.14	intrinsic	group 12	/	/	/
IM1426	Enterococcus durans	patA	efflux pump ABC	fluoroquinolones (orfloxacin, ciprofloxacin), Hoechst 33342, ethidium bromide, acriflavine	candidate	EDUIM1426_02561	56.56	564	0	571	564	1e-68	ABC_membrane	PF00664.24	Streptococcus pneumoniae	1.0048	100	intrinsic	group 12	/	/	/
IM1301	Enterococcus faecalis	patA	efflux pump ABC	fluoroquinolones (orfloxacin, ciprofloxacin), Hoechst 33342, ethidium bromide, acriflavine	candidate	EFEIM1301_02373	57.801	564	0	572	564	1.9e-68	ABC_membrane	PF00664.24	Streptococcus pneumoniae	1.01548	100	intrinsic	group 12	/	/	/
IM1305	Enterococcus faecalis	patA	efflux pump ABC	fluoroquinolones (orfloxacin, ciprofloxacin), Hoechst 33342, ethidium bromide, acriflavine	candidate	EFAIM1305_02221	57.801	564	0	572	564	1.8e-68	ABC_membrane	PF00664.24	Streptococcus pneumoniae	1.01566	100	intrinsic	group 12	/	/	/
IM1312	Enterococcus faecalis	patA	efflux pump ABC	fluoroquinolones (orfloxacin, ciprofloxacin), Hoechst 33342, ethidium bromide, acriflavine	candidate	EFEIM1312_02240	57.624	564	0	572	564	4.9e-69	ABC_membrane	PF00664.24	Streptococcus pneumoniae	1.01308	100	intrinsic	group 12	/	/	/
IM1315	Enterococcus faecalis	patA	efflux pump ABC	fluoroquinolones (orfloxacin, ciprofloxacin), Hoechst 33342, ethidium bromide, acriflavine	candidate	EFEIM1315_02184	57.801	564	0	572	564	6.1e-69	ABC_membrane	PF00664.24	Streptococcus pneumoniae	1.01459	100	intrinsic	group 12	/	/	/
IM1437	Enterococcus faecalis	patA	efflux pump ABC	fluoroquinolones (orfloxacin, ciprofloxacin), Hoechst 33342, ethidium bromide, acriflavine	candidate	EFEIM1437_01337	57.624	564	0	572	564	4.5e-69	ABC_membrane	PF00664.24	Streptococcus pneumoniae	1.01415	100	intrinsic	group 12	/	/	/
IM1438	Enterococcus faecalis	patA	efflux pump ABC	fluoroquinolones (orfloxacin, ciprofloxacin), Hoechst 33342, ethidium bromide, acriflavine	candidate	EFEIM1438_00259	57.624	564	0	572	564	7.6e-69	ABC_membrane	PF00664.24	Streptococcus pneumoniae	1.01237	100	intrinsic	group 12	/	/	/
IM1313	Enterococcus faecium	patA	efflux pump ABC	fluoroquinolones (orfloxacin, ciprofloxacin), Hoechst 33342, ethidium bromide, acriflavine	candidate	EFAIM1313_02471	57.979	564	0	571	564	2.5e-65	ABC_membrane	PF00664.24	Streptococcus pneumoniae	1.03368	98.15	intrinsic	group 12	/	/	/
IM1439	Enterococcus faecium	patA	efflux pump ABC	fluoroquinolones (orfloxacin, ciprofloxacin), Hoechst 33342, ethidium bromide, acriflavine	candidate	EFAIM1439_02148	58.156	564	0	571	564	1.2e-64	ABC_membrane	PF00664.24	Streptococcus pneumoniae	1.03352	98.15	intrinsic	group 12	/	/	/
IM1478	Enterococcus faecium	patA	efflux pump ABC	fluoroquinolones (orfloxacin, ciprofloxacin), Hoechst 33342, ethidium bromide, acriflavine	candidate	EFAIM1478_02494	57.979	564	0	571	564	2.4e-65	ABC_membrane	PF00664.24	Streptococcus pneumoniae	1.03682	98.15	intrinsic	group 12	/	/	/
IM215A	Enterococcus faecium	patA	efflux pump ABC	fluoroquinolones (orfloxacin, ciprofloxacin), Hoechst 33342, ethidium bromide, acriflavine	candidate	EFAIM215_02466	58.156	564	0	571	564	1.1e-64	ABC_membrane	PF00664.24	Streptococcus pneumoniae	1.03999	98.15	intrinsic	group 12	/	/	/
IM578	Enterococcus faecium	patA	efflux pump ABC	fluoroquinolones (orfloxacin, ciprofloxacin), Hoechst 33342, ethidium bromide, acriflavine	candidate	EFAIM578_01955	57.979	564	0	571	564	2.5e-65	ABC_membrane	PF00664.24	Streptococcus pneumoniae	1.03664	98.15	intrinsic	group 12	/	/	/
IM33	Lacticaseibacillus casei	patA	efflux pump ABC	fluoroquinolones (orfloxacin, ciprofloxacin), Hoechst 33342, ethidium bromide, acriflavine	candidate	LBCZ_RS02085	51.596	564	0	573	564	1.9e-58	ABC_membrane	PF00664.24	Streptococcus pneumoniae	0.985597	92.86	intrinsic	group 12	/	/	/
IM1339	Lacticaseibacillus paracasei subsp. paracasei	patA	efflux pump ABC	fluoroquinolones (orfloxacin, ciprofloxacin), Hoechst 33342, ethidium bromide, acriflavine	candidate	LPAIM1339_00615	51.773	564	0	573	564	3.1e-60	ABC_membrane	PF00664.24	Streptococcus pneumoniae	0.997169	100	intrinsic	group 12	/	/	/
IM1384	Lacticaseibacillus paracasei subsp. paracasei	patA	efflux pump ABC	fluoroquinolones (orfloxacin, ciprofloxacin), Hoechst 33342, ethidium bromide, acriflavine	candidate	LPAIM1384_02145	51.773	564	0	573	564	3e-60	ABC_membrane	PF00664.24	Streptococcus pneumoniae	0.999479	100	intrinsic	group 12	/	/	/
IM305	Lacticaseibacillus paracasei subsp. tolerans	patA	efflux pump ABC	fluoroquinolones (orfloxacin, ciprofloxacin), Hoechst 33342, ethidium bromide, acriflavine	candidate	LCYAK_RS03375	51.773	564	0	573	564	3.2e-60	ABC_membrane	PF00664.24	Streptococcus pneumoniae	0.998515	100	intrinsic	group 12	/	/	/
IM572	Lacticaseibacillus paracasei subsp. tolerans	patA	efflux pump ABC	fluoroquinolones (orfloxacin, ciprofloxacin), Hoechst 33342, ethidium bromide, acriflavine	candidate	LPC37PB_RS13315	51.773	564	0	573	564	3.3e-60	ABC_membrane	PF00664.24	Streptococcus pneumoniae	1.00025	100	intrinsic	group 12	/	/	/
IM884	Lacticaseibacillus paracasei subsp. paracasei	patA	efflux pump ABC	fluoroquinolones (orfloxacin, ciprofloxacin), Hoechst 33342, ethidium bromide, acriflavine	candidate	LSEI_0626	51.773	564	0	573	564	2.8e-60	ABC_membrane	PF00664.24	Streptococcus pneumoniae	0.997553	100	intrinsic	group 12	/	/	/
IM932	Lacticaseibacillus paracasei subsp. paracasei	patA	efflux pump ABC	fluoroquinolones (orfloxacin, ciprofloxacin), Hoechst 33342, ethidium bromide, acriflavine	candidate	LPAIM932_00446	51.773	564	0	573	564	2.9e-60	ABC_membrane	PF00664.24	Streptococcus pneumoniae	0.996593	100	intrinsic	group 12	/	/	/
IM1338	Lacticaseibacillus rhamnosus	patA	efflux pump ABC	fluoroquinolones (orfloxacin, ciprofloxacin), Hoechst 33342, ethidium bromide, acriflavine	candidate	LRAIM1338_00679	53.191	564	0	573	564	3.2e-60	ABC_membrane	PF00664.24	Streptococcus pneumoniae	1.02271	96.72	intrinsic	group 12	/	/	/
IM1389	Lacticaseibacillus rhamnosus	patA	efflux pump ABC	fluoroquinolones (orfloxacin, ciprofloxacin), Hoechst 33342, ethidium bromide, acriflavine	candidate	LRHIM1389_00060	53.191	564	0	573	564	3.2e-60	ABC_membrane	PF00664.24	Streptococcus pneumoniae	1.02487	96.72	intrinsic	group 12	/	/	/
IM1429	Lacticaseibacillus rhamnosus	patA	efflux pump ABC	fluoroquinolones (orfloxacin, ciprofloxacin), Hoechst 33342, ethidium bromide, acriflavine	candidate	LRAIM1429_01080	53.191	564	0	573	564	3.2e-60	ABC_membrane	PF00664.24	Streptococcus pneumoniae	1.02251	96.72	intrinsic	group 12	/	/	/
IM1459	Lacticaseibacillus rhamnosus	patA	efflux pump ABC	fluoroquinolones (orfloxacin, ciprofloxacin), Hoechst 33342, ethidium bromide, acriflavine	candidate	LRHIM1459_00889	53.191	564	0	573	564	3.1e-60	ABC_membrane	PF00664.24	Streptococcus pneumoniae	1.02271	96.72	intrinsic	group 12	/	/	/
IM239	Lacticaseibacillus rhamnosus	patA	efflux pump ABC	fluoroquinolones (orfloxacin, ciprofloxacin), Hoechst 33342, ethidium bromide, acriflavine	candidate	LGG_RS02830	53.014	564	0	573	564	3.2e-60	ABC_membrane	PF00664.24	Streptococcus pneumoniae	1.01735	96.72	intrinsic	group 12	insertion sequence	/	/
IM528	Lacticaseibacillus rhamnosus	patA	efflux pump ABC	fluoroquinolones (orfloxacin, ciprofloxacin), Hoechst 33342, ethidium bromide, acriflavine	candidate	C0Q89_RS06590	52.837	564	0	573	564	9.7e-60	ABC_membrane	PF00664.24	Streptococcus pneumoniae	1.01707	96.72	intrinsic	group 12	/	/	/
IM561	Lacticaseibacillus rhamnosus	patA	efflux pump ABC	fluoroquinolones (orfloxacin, ciprofloxacin), Hoechst 33342, ethidium bromide, acriflavine	candidate	LRAIM561_00255	53.191	564	0	573	564	3.2e-60	ABC_membrane	PF00664.24	Streptococcus pneumoniae	1.02271	96.72	intrinsic	group 12	/	/	/
IM1334	Lactiplantibacillus paraplantarum	patA	efflux pump ABC	fluoroquinolones (orfloxacin, ciprofloxacin), Hoechst 33342, ethidium bromide, acriflavine	candidate	LPAIM1334_02905	49.645	564	0	575	564	1.6e-55	ABC_membrane	PF00664.24	Streptococcus pneumoniae	0.950871	70	intrinsic	group 12	/	/	/
IM1130	Lactiplantibacillus plantarum subsp. plantarum	patA	efflux pump ABC	fluoroquinolones (orfloxacin, ciprofloxacin), Hoechst 33342, ethidium bromide, acriflavine	candidate	LPLIM1130_01799	49.823	564	0	575	564	8.4e-56	ABC_membrane	PF00664.24	Streptococcus pneumoniae	0.95355	96.3	intrinsic	group 12	/	/	/
IM1131	Lactiplantibacillus plantarum subsp. plantarum	patA	efflux pump ABC	fluoroquinolones (orfloxacin, ciprofloxacin), Hoechst 33342, ethidium bromide, acriflavine	candidate	LPLIM1131_01677	49.823	564	0	575	564	8.4e-56	ABC_membrane	PF00664.24	Streptococcus pneumoniae	0.95355	96.3	intrinsic	group 12	/	/	/
IM1155	Lactiplantibacillus plantarum subsp. plantarum	patA	efflux pump ABC	fluoroquinolones (orfloxacin, ciprofloxacin), Hoechst 33342, ethidium bromide, acriflavine	candidate	LPLIM1155_00216	49.823	564	0	575	564	8.8e-56	ABC_membrane	PF00664.24	Streptococcus pneumoniae	0.956847	96.3	intrinsic	group 12	/	/	/
IM1393	Lactiplantibacillus plantarum subsp. plantarum	patA	efflux pump ABC	fluoroquinolones (orfloxacin, ciprofloxacin), Hoechst 33342, ethidium bromide, acriflavine	candidate	LPLIM1393_01344	49.468	564	0	575	564	9.2e-56	ABC_membrane	PF00664.24	Streptococcus pneumoniae	0.946213	96.3	intrinsic	group 12	/	/	/
IM562	Lactiplantibacillus plantarum subsp. plantarum	patA	efflux pump ABC	fluoroquinolones (orfloxacin, ciprofloxacin), Hoechst 33342, ethidium bromide, acriflavine	candidate	LPLIM562_02547	49.468	564	0	575	564	9.2e-56	ABC_membrane	PF00664.24	Streptococcus pneumoniae	0.946575	96.3	intrinsic	group 12	/	/	/
IM930	Lactiplantibacillus plantarum subsp. plantarum	patA	efflux pump ABC	fluoroquinolones (orfloxacin, ciprofloxacin), Hoechst 33342, ethidium bromide, acriflavine	candidate	LPLIM930_00182	49.823	564	0	575	564	8.8e-56	ABC_membrane	PF00664.24	Streptococcus pneumoniae	0.956479	96.3	intrinsic	group 12	/	/	/
IM116	Lactobacillus acidophilus	patA	efflux pump ABC	fluoroquinolones (orfloxacin, ciprofloxacin), Hoechst 33342, ethidium bromide, acriflavine	candidate	NH13_RS03050	49.732	559	0	577	564	1.3e-68	ABC_membrane	PF00664.24	Streptococcus pneumoniae	0.963985	100	intrinsic	group 12	/	/	/
IM306	Lactobacillus acidophilus	patA	efflux pump ABC	fluoroquinolones (orfloxacin, ciprofloxacin), Hoechst 33342, ethidium bromide, acriflavine	candidate	BGK66_RS03065	49.732	559	0	577	564	1.4e-68	ABC_membrane	PF00664.24	Streptococcus pneumoniae	0.965295	100	intrinsic	group 12	/	/	/
IM553	Lactobacillus acidophilus	patA	efflux pump ABC	fluoroquinolones (orfloxacin, ciprofloxacin), Hoechst 33342, ethidium bromide, acriflavine	candidate	LBA0574	49.732	559	0	577	564	1.3e-68	ABC_membrane	PF00664.24	Streptococcus pneumoniae	0.966796	100	intrinsic	group 12	/	/	/
IM554	Lactobacillus acidophilus	patA	efflux pump ABC	fluoroquinolones (orfloxacin, ciprofloxacin), Hoechst 33342, ethidium bromide, acriflavine	candidate	LA14_RS03020	49.732	559	0	577	564	1.3e-68	ABC_membrane	PF00664.24	Streptococcus pneumoniae	0.96567	100	intrinsic	group 12	/	/	/
IM1430	Lactobacillus delbrueckii subsp. bulgaricus	patA	efflux pump ABC	fluoroquinolones (orfloxacin, ciprofloxacin), Hoechst 33342, ethidium bromide, acriflavine	candidate	LBUIM1430_01555	50.973	565	0	576	564	1.2e-61	ABC_tran	PF00005.28	Streptococcus pneumoniae	0.994983	88.89	intrinsic	group 12	/	/	/
IM348	Lactobacillus delbrueckii subsp. bulgaricus	patA	efflux pump ABC	fluoroquinolones (orfloxacin, ciprofloxacin), Hoechst 33342, ethidium bromide, acriflavine	candidate	LDB_RS04930	50.973	565	0	576	564	5.6e-62	ABC_tran	PF00005.28	Streptococcus pneumoniae	0.997905	88.89	intrinsic	group 12	/	/	/
IM30	Lactobacillus helveticus	patA	efflux pump ABC	fluoroquinolones (orfloxacin, ciprofloxacin), Hoechst 33342, ethidium bromide, acriflavine	candidate	AY470_RS08590	48.168	573	0	585	564	6.6e-66	ABC_membrane	PF00664.24	Streptococcus pneumoniae	0.938581	100	intrinsic	group 12	/	/	/
IM108	Latilactobacillus sakei	patA	efflux pump ABC	fluoroquinolones (orfloxacin, ciprofloxacin), Hoechst 33342, ethidium bromide, acriflavine	candidate	LEUCM_RS01145	54.433	564	0	571	564	3.6e-62	ABC_membrane	PF00664.24	Streptococcus pneumoniae	1.02068	77.78	intrinsic	group 12	/	/	/
IM1450	Latilactobacillus sakei	patA	efflux pump ABC	fluoroquinolones (orfloxacin, ciprofloxacin), Hoechst 33342, ethidium bromide, acriflavine	candidate	LS25_RS01535	54.433	564	0	571	564	3.7e-62	ABC_membrane	PF00664.24	Streptococcus pneumoniae	1.01177	77.78	intrinsic	group 12	/	/	/
IM1465	Latilactobacillus sakei	patA	efflux pump ABC	fluoroquinolones (orfloxacin, ciprofloxacin), Hoechst 33342, ethidium bromide, acriflavine	candidate	LSAIM1465_01551	54.433	564	0	571	564	3.6e-62	ABC_membrane	PF00664.24	Streptococcus pneumoniae	1.02087	77.78	intrinsic	group 12	/	/	/
IM352	Ligilactobacillus salivarius	patA	efflux pump ABC	fluoroquinolones (orfloxacin, ciprofloxacin), Hoechst 33342, ethidium bromide, acriflavine	candidate	HMPREF0545_RS08935	53.097	565	0	578	564	2.7e-71	ABC_membrane	PF00664.24	Streptococcus pneumoniae	0.986933	100	intrinsic	group 12	/	/	/
IM849	Ligilactobacillus salivarius	patA	efflux pump ABC	fluoroquinolones (orfloxacin, ciprofloxacin), Hoechst 33342, ethidium bromide, acriflavine	candidate	LSAIM849_01743	52.92	565	0	578	564	1.4e-71	ABC_membrane	PF00664.24	Streptococcus pneumoniae	0.981272	100	intrinsic	group 12	/	/	/
IM1426	Enterococcus durans	patB	efflux pump ABC	fluoroquinolones (orfloxacin, ciprofloxacin), Hoechst 33342, ethidium bromide, acriflavine	candidate	EDUIM1426_02560	56.463	588	0	590	588	2.5e-72	ABC_membrane	PF00664.24	Streptococcus pneumoniae	1.00307	96.43	intrinsic	group 11	/	/	/
IM1313	Enterococcus faecium	patB	efflux pump ABC	fluoroquinolones (orfloxacin, ciprofloxacin), Hoechst 33342, ethidium bromide, acriflavine	candidate	EFAIM1313_02472	56.061	594	0	590	588	8e-74	ABC_membrane	PF00664.24	Streptococcus pneumoniae	0.999483	100	intrinsic	group 11	/	/	/
IM1439	Enterococcus faecium	patB	efflux pump ABC	fluoroquinolones (orfloxacin, ciprofloxacin), Hoechst 33342, ethidium bromide, acriflavine	candidate	EFAIM1439_02147	56.229	594	0	590	588	2.3e-74	ABC_membrane	PF00664.24	Streptococcus pneumoniae	0.999271	100	intrinsic	group 11	/	/	/
IM1478	Enterococcus faecium	patB	efflux pump ABC	fluoroquinolones (orfloxacin, ciprofloxacin), Hoechst 33342, ethidium bromide, acriflavine	candidate	EFAIM1478_02493	56.061	594	0	590	588	7.7e-74	ABC_membrane	PF00664.24	Streptococcus pneumoniae	1.00252	100	intrinsic	group 11	/	/	/
IM215A	Enterococcus faecium	patB	efflux pump ABC	fluoroquinolones (orfloxacin, ciprofloxacin), Hoechst 33342, ethidium bromide, acriflavine	candidate	EFAIM215_02467	56.229	594	0	590	588	3.6e-74	ABC_membrane	PF00664.24	Streptococcus pneumoniae	1.00553	100	intrinsic	group 11	/	/	/
IM578	Enterococcus faecium	patB	efflux pump ABC	fluoroquinolones (orfloxacin, ciprofloxacin), Hoechst 33342, ethidium bromide, acriflavine	candidate	EFAIM578_01954	56.061	594	0	590	588	7.9e-74	ABC_membrane	PF00664.24	Streptococcus pneumoniae	1.00234	100	intrinsic	group 11	/	/	/
IM1454	Enterococcus hirae	patB	efflux pump ABC	fluoroquinolones (orfloxacin, ciprofloxacin), Hoechst 33342, ethidium bromide, acriflavine	candidate	EHIIM1454_02473	56.229	594	0	590	588	1e-74	ABC_membrane	PF00664.24	Streptococcus pneumoniae	1.00266	100	intrinsic	group 11	/	/	/
IM116	Lactobacillus acidophilus	patB	efflux pump ABC	fluoroquinolones (orfloxacin, ciprofloxacin), Hoechst 33342, ethidium bromide, acriflavine	candidate	NH13_RS03055	49.066	589	0	590	588	2.8e-77	ABC_membrane	PF00664.24	Streptococcus pneumoniae	0.951076	100	intrinsic	group 11	/	/	/
IM306	Lactobacillus acidophilus	patB	efflux pump ABC	fluoroquinolones (orfloxacin, ciprofloxacin), Hoechst 33342, ethidium bromide, acriflavine	candidate	BGK66_RS03070	49.066	589	0	590	588	2.9e-77	ABC_membrane	PF00664.24	Streptococcus pneumoniae	0.952368	100	intrinsic	group 11	/	/	/
IM553	Lactobacillus acidophilus	patB	efflux pump ABC	fluoroquinolones (orfloxacin, ciprofloxacin), Hoechst 33342, ethidium bromide, acriflavine	candidate	LBA0575	49.066	589	0	590	588	2.7e-77	ABC_membrane	PF00664.24	Streptococcus pneumoniae	0.953849	100	intrinsic	group 11	/	/	/
IM554	Lactobacillus acidophilus	patB	efflux pump ABC	fluoroquinolones (orfloxacin, ciprofloxacin), Hoechst 33342, ethidium bromide, acriflavine	candidate	LA14_RS03025	49.066	589	0	590	588	2.8e-77	ABC_membrane	PF00664.24	Streptococcus pneumoniae	0.952738	100	intrinsic	group 11	/	/	/
IM30	Lactobacillus helveticus	patB	efflux pump ABC	fluoroquinolones (orfloxacin, ciprofloxacin), Hoechst 33342, ethidium bromide, acriflavine	candidate	AY470_RS08595	49.576	589	0	590	588	1.9e-79	ABC_membrane	PF00664.24	Streptococcus pneumoniae	0.966017	100	intrinsic	group 11	/	/	/
IM108	Latilactobacillus sakei	patB	efflux pump ABC	fluoroquinolones (orfloxacin, ciprofloxacin), Hoechst 33342, ethidium bromide, acriflavine	candidate	LEUCM_RS01140	54.469	593	0	598	588	2.4e-78	ABC_membrane	PF00664.24	Streptococcus pneumoniae	1.02078	88.89	intrinsic	group 11	/	/	/
IM1450	Latilactobacillus sakei	patB	efflux pump ABC	fluoroquinolones (orfloxacin, ciprofloxacin), Hoechst 33342, ethidium bromide, acriflavine	candidate	LS25_RS01540	54.637	593	0	598	588	1.2e-78	ABC_membrane	PF00664.24	Streptococcus pneumoniae	1.02451	88.89	intrinsic	group 11	/	/	/
IM1465	Latilactobacillus sakei	patB	efflux pump ABC	fluoroquinolones (orfloxacin, ciprofloxacin), Hoechst 33342, ethidium bromide, acriflavine	candidate	LSAIM1465_01552	54.637	593	0	598	588	1.1e-78	ABC_membrane	PF00664.24	Streptococcus pneumoniae	1.0247	88.89	intrinsic	group 11	/	/	/
IM1419	Staphylococcus xylosus	salA	ABC-F	lincosamides, streptogramins A, pleuromutilins	candidate	SXYIM1419_01903	40.892	538	2.49e-146	544	541	1.1e-137	ABC_tran	PF00005.28	Staphylococcus sciuri	0.627948	82.86	/	unique	/	/	/
IM1334	Lactiplantibacillus paraplantarum	tetA(48)	efflux pump MFS	tetracyclines	candidate	LPAIM1334_00800	50	66	3.33e-16	75	343	9.7e-12	ABC_tran	PF00005.28	Paenibacillus sp. LC231	1.05197	40	intrinsic	group 29	/	/	/
IM1334	Lactiplantibacillus paraplantarum	tetA(48)	efflux pump MFS	tetracyclines	candidate	LPAIM1334_00799	52.525	198	2.05e-64	203	343	/	/	/	Paenibacillus sp. LC231	1.10509	40	intrinsic	group 29	/	/	/
IM1130	Lactiplantibacillus plantarum subsp. plantarum	tetA(48)	efflux pump MFS	tetracyclines	candidate	LPLIM1130_00688	50.325	308	5.22e-98	314	343	1.7e-23	ABC_tran	PF00005.28	Paenibacillus sp. LC231	1.05725	93.52	intrinsic	group 29	/	/	/
IM1131	Lactiplantibacillus plantarum subsp. plantarum	tetA(48)	efflux pump MFS	tetracyclines	candidate	LPLIM1131_00133	50.325	308	5.22e-98	314	343	1.7e-23	ABC_tran	PF00005.28	Paenibacillus sp. LC231	1.05725	93.52	intrinsic	group 29	/	/	/
IM1155	Lactiplantibacillus plantarum subsp. plantarum	tetA(48)	efflux pump MFS	tetracyclines	candidate	LPLIM1155_00830	50.649	308	7.29e-99	314	343	1.7e-23	ABC_tran	PF00005.28	Paenibacillus sp. LC231	1.06562	93.52	intrinsic	group 29	/	/	/
IM1393	Lactiplantibacillus plantarum subsp. plantarum	tetA(48)	efflux pump MFS	tetracyclines	candidate	LPLIM1393_00737	50.649	308	7.29e-99	314	343	1.6e-23	ABC_tran	PF00005.28	Paenibacillus sp. LC231	1.06316	93.52	intrinsic	group 29	/	/	/
IM562	Lactiplantibacillus plantarum subsp. plantarum	tetA(48)	efflux pump MFS	tetracyclines	candidate	LPLIM562_00826	50.649	308	7.29e-99	314	343	1.6e-23	ABC_tran	PF00005.28	Paenibacillus sp. LC231	1.06316	93.52	intrinsic	group 29	/	/	/
IM930	Lactiplantibacillus plantarum subsp. plantarum	tetA(48)	efflux pump MFS	tetracyclines	candidate	LPLIM930_01103	50.649	308	7.29e-99	314	343	1.7e-23	ABC_tran	PF00005.28	Paenibacillus sp. LC231	1.06495	93.52	intrinsic	group 29	/	/	/
IM1293	Levilactobacillus brevis	tetA(48)	efflux pump MFS	tetracyclines	candidate	LBRIM1293_01717	60.556	180	6.41e-77	198	343	3.1e-22	ABC_tran	PF00005.28	Paenibacillus sp. LC231	1.26237	76	intrinsic	group 29	/	/	/
IM1297	Levilactobacillus brevis	tetA(48)	efflux pump MFS	tetracyclines	candidate	LBRIM1297_01654	53.618	304	1.67e-114	312	343	7e-22	ABC_tran	PF00005.28	Paenibacillus sp. LC231	1.12242	76	intrinsic	group 29	/	/	/
IM1457	Levilactobacillus brevis	tetA(48)	efflux pump MFS	tetracyclines	candidate	LBRIM1457_00790	53.618	304	5.98e-115	312	343	6.5e-22	ABC_tran	PF00005.28	Paenibacillus sp. LC231	1.12383	76	intrinsic	group 29	/	/	/
IM1470	Levilactobacillus brevis	tetA(48)	efflux pump MFS	tetracyclines	candidate	LBRIM1470_01761	53.618	304	5.47e-114	312	343	8.9e-22	ABC_tran	PF00005.28	Paenibacillus sp. LC231	1.12031	76	intrinsic	group 29	/	/	/
IM113	Pediococcus acidilactici	tetA(48)	efflux pump MFS	tetracyclines	candidate	PACIM113_01997	56.757	259	3e-103	262	343	/	ABC_tran	PF00005.28	Paenibacillus sp. LC231	1.17339	33.33	intrinsic	group 29	/	/	/
IM1475	Pediococcus acidilactici	tetA(48)	efflux pump MFS	tetracyclines	candidate	PACIM1475_01853	54.422	294	1.49e-114	298	343	1.2e-21	ABC_tran	PF00005.28	Paenibacillus sp. LC231	1.12512	53.33	intrinsic	group 29	/	/	/
IM716	Pediococcus acidilactici	tetA(48)	efflux pump MFS	tetracyclines	candidate	PACIM716_01837	55.442	294	4.2e-117	298	343	7.6e-21	ABC_tran	PF00005.28	Paenibacillus sp. LC231	1.14526	53.33	intrinsic	group 29	/	/	/
IM1334	Lactiplantibacillus paraplantarum	tetB(48)	efflux pump MFS	tetracyclines	candidate	LPAIM1334_00798	43.388	242	1.57e-72	257	271	/	ABC2_membrane	PF01061.25	Paenibacillus sp. LC231	0.912855	100	intrinsic	group 36	/	/	/
IM1130	Lactiplantibacillus plantarum subsp. plantarum	tetB(48)	efflux pump MFS	tetracyclines	candidate	LPLIM1130_00687	43.548	248	2.07e-70	257	271	/	ABC2_membrane	PF01061.25	Paenibacillus sp. LC231	0.914874	98.15	intrinsic	group 36	/	/	/
IM1131	Lactiplantibacillus plantarum subsp. plantarum	tetB(48)	efflux pump MFS	tetracyclines	candidate	LPLIM1131_00134	43.548	248	2.07e-70	257	271	/	ABC2_membrane	PF01061.25	Paenibacillus sp. LC231	0.914874	98.15	intrinsic	group 36	/	/	/
IM1155	Lactiplantibacillus plantarum subsp. plantarum	tetB(48)	efflux pump MFS	tetracyclines	candidate	LPLIM1155_00829	43.145	248	2.3e-69	257	271	/	ABC2_membrane	PF01061.25	Paenibacillus sp. LC231	0.907742	98.15	intrinsic	group 36	/	/	/
IM1393	Lactiplantibacillus plantarum subsp. plantarum	tetB(48)	efflux pump MFS	tetracyclines	candidate	LPLIM1393_00738	43.548	248	2.07e-70	257	271	/	ABC2_membrane	PF01061.25	Paenibacillus sp. LC231	0.914106	98.15	intrinsic	group 36	/	/	/
IM562	Lactiplantibacillus plantarum subsp. plantarum	tetB(48)	efflux pump MFS	tetracyclines	candidate	LPLIM562_00825	43.548	248	2.07e-70	257	271	/	ABC2_membrane	PF01061.25	Paenibacillus sp. LC231	0.914106	98.15	intrinsic	group 36	/	/	/
IM930	Lactiplantibacillus plantarum subsp. plantarum	tetB(48)	efflux pump MFS	tetracyclines	candidate	LPLIM930_01104	43.145	248	2.3e-69	257	271	/	ABC2_membrane	PF01061.25	Paenibacillus sp. LC231	0.90717	98.15	intrinsic	group 36	/	/	/
IM1293	Levilactobacillus brevis	tetB(48)	efflux pump MFS	tetracyclines	candidate	LBRIM1293_01715	46.512	258	2.71e-84	259	271	/	ABC2_membrane	PF01061.25	Paenibacillus sp. LC231	0.969606	100	intrinsic	group 36	/	/	/
IM1297	Levilactobacillus brevis	tetB(48)	efflux pump MFS	tetracyclines	candidate	LBRIM1297_01655	46.899	258	4.03e-86	259	271	/	ABC2_membrane	PF01061.25	Paenibacillus sp. LC231	0.981767	100	intrinsic	group 36	/	/	/
IM1457	Levilactobacillus brevis	tetB(48)	efflux pump MFS	tetracyclines	candidate	LBRIM1457_00791	46.899	258	4.03e-86	259	271	/	ABC2_membrane	PF01061.25	Paenibacillus sp. LC231	0.983001	100	intrinsic	group 36	/	/	/
IM1470	Levilactobacillus brevis	tetB(48)	efflux pump MFS	tetracyclines	candidate	LBRIM1470_01760	46.899	258	4.03e-86	259	271	/	ABC2_membrane	PF01061.25	Paenibacillus sp. LC231	0.979921	100	intrinsic	group 36	/	/	/
IM113	Pediococcus acidilactici	tetB(48)	efflux pump MFS	tetracyclines	candidate	PACIM113_01996	45.455	242	3.41e-78	259	271	/	ABC2_membrane	PF01061.25	Paenibacillus sp. LC231	0.939735	86.67	intrinsic	group 36	/	/	/
IM1475	Pediococcus acidilactici	tetB(48)	efflux pump MFS	tetracyclines	candidate	PACIM1475_01852	45.041	242	4.09e-76	259	271	/	ABC2_membrane	PF01061.25	Paenibacillus sp. LC231	0.931176	86.67	intrinsic	group 36	/	/	/
IM716	Pediococcus acidilactici	tetB(48)	efflux pump MFS	tetracyclines	candidate	PACIM716_01838	44.628	242	1.27e-75	259	271	/	ABC2_membrane	PF01061.25	Paenibacillus sp. LC231	0.921876	86.67	intrinsic	group 36	/	/	/
IM1374	Leuconostoc pseudomesenteroides	vgaA	ABC-F	lincosamides, streptogramins A, pleuromutilins	candidate	LPSIM1374_00365	40.278	432	1.84e-104	455	524	2.2e-121	ABC_tran	PF00005.28	Enterococcus faecium	0.766908	88.46	intrinsic	group 114	/	/	/
IM1427	Leuconostoc pseudomesenteroides	vgaA	ABC-F	lincosamides, streptogramins A, pleuromutilins	candidate	LPSIM1427_00292	40.708	226	4.62e-52	254	524	5.9e-67	ABC_tran	PF00005.28	Enterococcus faecium	0.774211	88.46	intrinsic	group 114	/	/	/
IM1427	Leuconostoc pseudomesenteroides	vgaC	ABC-F	lincosamides	candidate	LPSIM1427_00293	44.785	163	7.5e-38	166	522	2.7e-49	ABC_tran	PF00005.28	Staphylococcus aureus	0.936729	11.54	intrinsic	group 114	/	/	/
IM1464	Carnobacterium divergens	vgaE	ABC-F	lincosamides, streptogramins A, pleuromutilins	candidate	CDIV41_RS06075	42.557	524	3.42e-134	520	524	2.7e-159	ABC_tran	PF00005.28	Staphylococcus cohnii	0.817775	25.71	acquired	unique	/	/	/
IM1464	Carnobacterium divergens	ykkC	efflux pump SMR	ethidium bromide, proflavin, crystal violet, pyronin Y, methyl viologen, acetylpyridinium chloride, chloramphenicol (10×), streptomycin (100×), tetracycline (2×)	candidate	CDIV41_RS02685	48.718	78	3.34e-19	109	112	/	Multi_Drug_Res	PF00893.20	Bacillus subtilis	0.89654	100	intrinsic	unique	/	/	/
IM1301	Enterococcus faecalis	ykkC	efflux pump SMR	ethidium bromide, proflavin, crystal violet, pyronin Y, methyl viologen, acetylpyridinium chloride, chloramphenicol (10×), streptomycin (100×), tetracycline (2×)	candidate	EFEIM1301_01661	53.333	105	6.61e-24	112	112	5.8e-11	Multi_Drug_Res	PF00893.20	Bacillus subtilis	1.01278	100	intrinsic	group 55	/	/	/
IM1305	Enterococcus faecalis	ykkC	efflux pump SMR	ethidium bromide, proflavin, crystal violet, pyronin Y, methyl viologen, acetylpyridinium chloride, chloramphenicol (10×), streptomycin (100×), tetracycline (2×)	candidate	EFAIM1305_01390	53.333	105	6.61e-24	112	112	5.8e-11	Multi_Drug_Res	PF00893.20	Bacillus subtilis	1.01432	100	intrinsic	group 55	/	/	/
IM1312	Enterococcus faecalis	ykkC	efflux pump SMR	ethidium bromide, proflavin, crystal violet, pyronin Y, methyl viologen, acetylpyridinium chloride, chloramphenicol (10×), streptomycin (100×), tetracycline (2×)	candidate	EFEIM1312_02647	53.333	105	6.61e-24	112	112	5.6e-11	Multi_Drug_Res	PF00893.20	Bacillus subtilis	1.01182	100	intrinsic	group 55	/	/	/
IM1315	Enterococcus faecalis	ykkC	efflux pump SMR	ethidium bromide, proflavin, crystal violet, pyronin Y, methyl viologen, acetylpyridinium chloride, chloramphenicol (10×), streptomycin (100×), tetracycline (2×)	candidate	EFEIM1315_02018	53.333	105	6.61e-24	112	112	5.5e-11	Multi_Drug_Res	PF00893.20	Bacillus subtilis	1.01278	100	intrinsic	group 55	/	/	/
IM1437	Enterococcus faecalis	ykkC	efflux pump SMR	ethidium bromide, proflavin, crystal violet, pyronin Y, methyl viologen, acetylpyridinium chloride, chloramphenicol (10×), streptomycin (100×), tetracycline (2×)	candidate	EFEIM1437_01718	53.333	105	6.61e-24	112	112	5.3e-11	Multi_Drug_Res	PF00893.20	Bacillus subtilis	1.01182	100	intrinsic	group 55	/	/	/
IM1438	Enterococcus faecalis	ykkC	efflux pump SMR	ethidium bromide, proflavin, crystal violet, pyronin Y, methyl viologen, acetylpyridinium chloride, chloramphenicol (10×), streptomycin (100×), tetracycline (2×)	candidate	EFEIM1438_02402	53.333	105	6.61e-24	112	112	5.6e-11	Multi_Drug_Res	PF00893.20	Bacillus subtilis	1.0149	100	intrinsic	group 55	/	/	/
IM1293	Levilactobacillus brevis	ykkC	efflux pump SMR	ethidium bromide, proflavin, crystal violet, pyronin Y, methyl viologen, acetylpyridinium chloride, chloramphenicol (10×), streptomycin (100×), tetracycline (2×)	candidate	LBRIM1293_01368	50.617	81	8.31e-23	110	112	1.2e-15	Multi_Drug_Res	PF00893.20	Bacillus subtilis	1.00911	52	intrinsic	group 55	/	/	/
IM1297	Levilactobacillus brevis	ykkC	efflux pump SMR	ethidium bromide, proflavin, crystal violet, pyronin Y, methyl viologen, acetylpyridinium chloride, chloramphenicol (10×), streptomycin (100×), tetracycline (2×)	candidate	LBRIM1297_01505	50.617	81	8.87e-23	110	112	1.1e-15	Multi_Drug_Res	PF00893.20	Bacillus subtilis	1.01214	52	intrinsic	group 55	/	/	/
IM1457	Levilactobacillus brevis	ykkC	efflux pump SMR	ethidium bromide, proflavin, crystal violet, pyronin Y, methyl viologen, acetylpyridinium chloride, chloramphenicol (10×), streptomycin (100×), tetracycline (2×)	candidate	LBRIM1457_00646	50.617	81	8.19e-23	109	112	1.1e-15	Multi_Drug_Res	PF00893.20	Bacillus subtilis	1.01092	52	intrinsic	group 55	/	/	/
IM1470	Levilactobacillus brevis	ykkC	efflux pump SMR	ethidium bromide, proflavin, crystal violet, pyronin Y, methyl viologen, acetylpyridinium chloride, chloramphenicol (10×), streptomycin (100×), tetracycline (2×)	candidate	LBRIM1470_02031	53.086	81	2.59e-23	110	112	2.9e-15	Multi_Drug_Res	PF00893.20	Bacillus subtilis	1.06024	44	intrinsic	group 55	/	/	/
IM1421	Staphylococcus carnosus	ykkC	efflux pump SMR	ethidium bromide, proflavin, crystal violet, pyronin Y, methyl viologen, acetylpyridinium chloride, chloramphenicol (10×), streptomycin (100×), tetracycline (2×)	candidate	SCAIM1421_00128	46.729	107	5.66e-24	111	112	5.4e-17	Multi_Drug_Res	PF00893.20	Bacillus subtilis	0.872135	100	intrinsic	group 116	/	/	/
IM1419	Staphylococcus xylosus	ykkC	efflux pump SMR	ethidium bromide, proflavin, crystal violet, pyronin Y, methyl viologen, acetylpyridinium chloride, chloramphenicol (10×), streptomycin (100×), tetracycline (2×)	candidate	SXYIM1419_00489	48.544	103	1.27e-22	107	112	5.9e-17	Multi_Drug_Res	PF00893.20	Bacillus subtilis	0.908213	100	intrinsic	group 116	/	/	/
IM1419	Staphylococcus xylosus	ykkC	efflux pump SMR	ethidium bromide, proflavin, crystal violet, pyronin Y, methyl viologen, acetylpyridinium chloride, chloramphenicol (10×), streptomycin (100×), tetracycline (2×)	candidate	SXYIM1419_00606	51.402	107	5.1e-24	109	112	1.7e-13	Multi_Drug_Res	PF00893.20	Bacillus subtilis	0.961684	100	intrinsic	group 55	/	/	/
IM1464	Carnobacterium divergens	ykkD	efflux pump SMR	ethidium bromide, proflavin, crystal violet, pyronin Y, methyl viologen, acetylpyridinium chloride, chloramphenicol (10×), streptomycin (100×), tetracycline (2×)	candidate	CDIV41_RS02690	46.667	105	3.81e-29	104	105	3.4e-16	Multi_Drug_Res	PF00893.20	Bacillus subtilis	0.858796	100	intrinsic	unique	/	/	/
IM1301	Enterococcus faecalis	ykkD	efflux pump SMR	ethidium bromide, proflavin, crystal violet, pyronin Y, methyl viologen, acetylpyridinium chloride, chloramphenicol (10×), streptomycin (100×), tetracycline (2×)	candidate	EFEIM1301_01662	46.602	103	7.08e-30	104	105	1.6e-16	Multi_Drug_Res	PF00893.20	Bacillus subtilis	0.88496	97.62	intrinsic	group 62	/	/	/
IM1305	Enterococcus faecalis	ykkD	efflux pump SMR	ethidium bromide, proflavin, crystal violet, pyronin Y, methyl viologen, acetylpyridinium chloride, chloramphenicol (10×), streptomycin (100×), tetracycline (2×)	candidate	EFAIM1305_01391	46.602	103	7.08e-30	104	105	1.6e-16	Multi_Drug_Res	PF00893.20	Bacillus subtilis	0.886307	97.62	intrinsic	group 62	/	/	/
IM1312	Enterococcus faecalis	ykkD	efflux pump SMR	ethidium bromide, proflavin, crystal violet, pyronin Y, methyl viologen, acetylpyridinium chloride, chloramphenicol (10×), streptomycin (100×), tetracycline (2×)	candidate	EFEIM1312_02646	46.602	103	7.08e-30	104	105	1.6e-16	Multi_Drug_Res	PF00893.20	Bacillus subtilis	0.884121	97.62	intrinsic	group 62	/	/	/
IM1315	Enterococcus faecalis	ykkD	efflux pump SMR	ethidium bromide, proflavin, crystal violet, pyronin Y, methyl viologen, acetylpyridinium chloride, chloramphenicol (10×), streptomycin (100×), tetracycline (2×)	candidate	EFEIM1315_02017	46.602	103	7.08e-30	104	105	1.5e-16	Multi_Drug_Res	PF00893.20	Bacillus subtilis	0.88496	97.62	intrinsic	group 62	/	/	/
IM1437	Enterococcus faecalis	ykkD	efflux pump SMR	ethidium bromide, proflavin, crystal violet, pyronin Y, methyl viologen, acetylpyridinium chloride, chloramphenicol (10×), streptomycin (100×), tetracycline (2×)	candidate	EFEIM1437_01719	46.602	103	3.92e-30	104	105	3.3e-16	Multi_Drug_Res	PF00893.20	Bacillus subtilis	0.884121	97.62	intrinsic	group 62	/	/	/
IM1438	Enterococcus faecalis	ykkD	efflux pump SMR	ethidium bromide, proflavin, crystal violet, pyronin Y, methyl viologen, acetylpyridinium chloride, chloramphenicol (10×), streptomycin (100×), tetracycline (2×)	candidate	EFEIM1438_02403	46.602	103	3.92e-30	104	105	3.5e-16	Multi_Drug_Res	PF00893.20	Bacillus subtilis	0.886813	97.62	intrinsic	group 62	/	/	/
IM1293	Levilactobacillus brevis	ykkD	efflux pump SMR	ethidium bromide, proflavin, crystal violet, pyronin Y, methyl viologen, acetylpyridinium chloride, chloramphenicol (10×), streptomycin (100×), tetracycline (2×)	candidate	LBRIM1293_01369	47.573	103	5.4e-28	105	105	1.7e-14	Multi_Drug_Res	PF00893.20	Bacillus subtilis	0.948425	100	intrinsic	group 95	/	/	/
IM1297	Levilactobacillus brevis	ykkD	efflux pump SMR	ethidium bromide, proflavin, crystal violet, pyronin Y, methyl viologen, acetylpyridinium chloride, chloramphenicol (10×), streptomycin (100×), tetracycline (2×)	candidate	LBRIM1297_01506	47.573	103	5.4e-28	105	105	1.7e-14	Multi_Drug_Res	PF00893.20	Bacillus subtilis	0.95127	100	intrinsic	group 95	/	/	/
IM1457	Levilactobacillus brevis	ykkD	efflux pump SMR	ethidium bromide, proflavin, crystal violet, pyronin Y, methyl viologen, acetylpyridinium chloride, chloramphenicol (10×), streptomycin (100×), tetracycline (2×)	candidate	LBRIM1457_00647	46.602	103	9.33e-27	105	105	4.9e-13	Multi_Drug_Res	PF00893.20	Bacillus subtilis	0.930737	100	intrinsic	group 95	/	/	/
IM1470	Levilactobacillus brevis	ykkD	efflux pump SMR	ethidium bromide, proflavin, crystal violet, pyronin Y, methyl viologen, acetylpyridinium chloride, chloramphenicol (10×), streptomycin (100×), tetracycline (2×)	candidate	LBRIM1470_02030	48.544	103	1.33e-28	105	105	1.2e-14	Multi_Drug_Res	PF00893.20	Bacillus subtilis	0.969523	100	intrinsic	group 95	/	/	/
IM1421	Staphylococcus carnosus	ykkD	efflux pump SMR	ethidium bromide, proflavin, crystal violet, pyronin Y, methyl viologen, acetylpyridinium chloride, chloramphenicol (10×), streptomycin (100×), tetracycline (2×)	candidate	SCAIM1421_00129	50.962	104	6.51e-33	105	105	9.8e-16	Multi_Drug_Res	PF00893.20	Bacillus subtilis	0.951138	100	intrinsic	group 62	/	/	/
IM1419	Staphylococcus xylosus	ykkD	efflux pump SMR	ethidium bromide, proflavin, crystal violet, pyronin Y, methyl viologen, acetylpyridinium chloride, chloramphenicol (10×), streptomycin (100×), tetracycline (2×)	candidate	SXYIM1419_00607	49.038	104	3.19e-29	105	105	2.6e-16	Multi_Drug_Res	PF00893.20	Bacillus subtilis	0.917456	100	intrinsic	group 62	/	/	/
IM1419	Staphylococcus xylosus	ykkD	efflux pump SMR	ethidium bromide, proflavin, crystal violet, pyronin Y, methyl viologen, acetylpyridinium chloride, chloramphenicol (10×), streptomycin (100×), tetracycline (2×)	candidate	SXYIM1419_00490	55.238	105	9.02e-35	105	105	2e-17	Multi_Drug_Res	PF00893.20	Bacillus subtilis	1.03345	100	intrinsic	group 62	/	/	/
In-house strain designation	Species or subspecies	ARG	ARG group	Antibiotic class	ARG category	Locus tag	Accession number	Protein domain (PFAM)		The proportion of strains of the species with ARG (%)	Nature of ARG	mcl group
IM1464	Carnobacterium divergens	ANT(6)	aminoglycoside nucleotidyltransferase	aminoglycosides	candidate	CDIV41_RS02330	NF033084.2	Adenyl_transf	PF04439.13	25.71	acquired	unique
IM1426	Enterococcus durans	cmra/cmrx	efflux pump MFS	phenicols	candidate	EDUIM1426_00773	NF033135.1	MFS_1	PF07690.17	100	intrinsic	group 21
IM1301	Enterococcus faecalis	cmra/cmrx	efflux pump MFS	phenicols	candidate	EFEIM1301_01571	NF033135.1	MFS_1	PF07690.17	100	intrinsic	group 21
IM1305	Enterococcus faecalis	cmra/cmrx	efflux pump MFS	phenicols	candidate	EFAIM1305_01359	NF033135.1	MFS_1	PF07690.17	100	intrinsic	group 21
IM1312	Enterococcus faecalis	cmra/cmrx	efflux pump MFS	phenicols	candidate	EFEIM1312_01260	NF033135.1	MFS_1	PF07690.17	100	intrinsic	group 21
IM1315	Enterococcus faecalis	cmra/cmrx	efflux pump MFS	phenicols	candidate	EFEIM1315_00810	NF033135.1	MFS_1	PF07690.17	100	intrinsic	group 21
IM1437	Enterococcus faecalis	cmra/cmrx	efflux pump MFS	phenicols	candidate	EFEIM1437_00917	NF033135.1	MFS_1	PF07690.17	100	intrinsic	group 21
IM1438	Enterococcus faecalis	cmra/cmrx	efflux pump MFS	phenicols	candidate	EFEIM1438_01080	NF033135.1	MFS_1	PF07690.17	100	intrinsic	group 21
IM215A	Enterococcus faecium	cmra/cmrx	efflux pump MFS	phenicols	candidate	EFAIM215_00803	NF033135.1	MFS_1	PF07690.17	5.56	acquired	group 21
IM1302	Enterococcus malodoratus	cmra/cmrx	efflux pump MFS	phenicols	candidate	EMAIM1302_01139	NF033135.1	MFS_1	PF07690.17	100	intrinsic	group 21
IM1334	Lactiplantibacillus paraplantarum	cmra/cmrx	efflux pump MFS	phenicols	candidate	LPAIM1334_03348	NF033135.1	MFS_1	PF07690.17	90	intrinsic	group 21
IM1130	Lactiplantibacillus plantarum subsp. plantarum	cmra/cmrx	efflux pump MFS	phenicols	candidate	LPLIM1130_01833	NF033135.1	MFS_1	PF07690.17	95.37	intrinsic	group 21
IM1131	Lactiplantibacillus plantarum subsp. plantarum	cmra/cmrx	efflux pump MFS	phenicols	candidate	LPLIM1131_01643	NF033135.1	MFS_1	PF07690.17	95.37	intrinsic	group 21
IM1155	Lactiplantibacillus plantarum subsp. plantarum	cmra/cmrx	efflux pump MFS	phenicols	candidate	LPLIM1155_00184	NF033135.1	MFS_1	PF07690.17	95.37	intrinsic	group 21
IM1393	Lactiplantibacillus plantarum subsp. plantarum	cmra/cmrx	efflux pump MFS	phenicols	candidate	LPLIM1393_01311	NF033135.1	MFS_1	PF07690.17	95.37	intrinsic	group 21
IM562	Lactiplantibacillus plantarum subsp. plantarum	cmra/cmrx	efflux pump MFS	phenicols	candidate	LPLIM562_02514	NF033135.1	MFS_1	PF07690.17	95.37	intrinsic	group 21
IM930	Lactiplantibacillus plantarum subsp. plantarum	cmra/cmrx	efflux pump MFS	phenicols	candidate	LPLIM930_00214	NF033135.1	MFS_1	PF07690.17	95.37	intrinsic	group 21
IM108	Latilactobacillus sakei	cmra/cmrx	efflux pump MFS	phenicols	candidate	LEUCM_RS05135	NF033135.1	MFS_1	PF07690.17	100	intrinsic	group 21
IM1450	Latilactobacillus sakei	cmra/cmrx	efflux pump MFS	phenicols	candidate	LS25_RS07435	NF033135.1	MFS_1	PF07690.17	100	intrinsic	group 21
IM1465	Latilactobacillus sakei	cmra/cmrx	efflux pump MFS	phenicols	candidate	LSAIM1465_00931	NF033135.1	MFS_1	PF07690.17	100	intrinsic	group 21
IM1293	Levilactobacillus brevis	cmra/cmrx	efflux pump MFS	phenicols	candidate	LBRIM1293_01298	NF033135.1	MFS_1	PF07690.17	100	intrinsic	group 21
IM1297	Levilactobacillus brevis	cmra/cmrx	efflux pump MFS	phenicols	candidate	LBRIM1297_01374	NF033135.1	MFS_1	PF07690.17	100	intrinsic	group 21
IM1457	Levilactobacillus brevis	cmra/cmrx	efflux pump MFS	phenicols	candidate	LBRIM1457_01563	NF033135.1	MFS_1	PF07690.17	100	intrinsic	group 21
IM1470	Levilactobacillus brevis	cmra/cmrx	efflux pump MFS	phenicols	candidate	LBRIM1470_00528	NF033135.1	MFS_1	PF07690.17	100	intrinsic	group 21
IM1421	Staphylococcus carnosus	cmra/cmrx	efflux pump MFS	phenicols	candidate	SCAIM1421_02026	NF033135.1	MFS_1	PF07690.17	90	intrinsic	group 21
IM1419	Staphylococcus xylosus	cmra/cmrx	efflux pump MFS	phenicols	candidate	SXYIM1419_01390	NF033135.1	MFS_1	PF07690.17	100	intrinsic	group 21
* average amino acid identity
