# Supplementary material for: Genomic insights into antibiotic resistance and mobilome of lactic acid bacteria and bifidobacteria
Source: Life Sci Alliance. 2023 Feb 13;6(4):e202201637. doi: 10.26508/lsa.202201637 (PMC9930590; doi:10.26508/lsa.202201637)
Supplement: Supplementary file 2 [file LSA-2022-01637_TableS2.xlsx]

## Sheet: Table S2
Supplementary Table S2 - The genetic basis of antimicrobial resistance of 103 strains of lactic acid bacteria and bifidobacteria differing in origin.
Study	In-house strain designation	Species or subspecies	Group	Strain designation (original)	GenBank accession number	Isolation source	Gentamicin			Kanamycin			Streptomycin			Neomycin			Tetracycline			Erythromycin			Clindamycin			Chloramphenicol			Ampicillin			Vancomycin			Tylosin			Penicillin			Quinupristin/dalfopristin			Linezolid			Trimethoprim
							MIC (µg/ml)	cut-off	genotype	MIC (µg/ml)	cut-off	genotype	MIC (µg/ml)	cut-off	genotype	MIC (µg/ml)	cut-off	genotype	MIC (µg/ml)	cut-off	genotype	MIC (µg/ml)	cut-off	genotype	MIC (µg/ml)	cut-off	genotype	MIC (µg/ml)	cut-off	genotype	MIC (µg/ml)	cut-off	genotype	MIC (µg/ml)	cut-off	genotype	MIC (µg/ml)	cut-off	genotype	MIC (µg/ml)	cut-off	genotype	MIC (µg/ml)	cut-off	genotype	MIC (µg/ml)	cut-off	genotype	MIC (µg/ml)
Rozman et al. 2020	IM386*	Bifidobacterium animalis subsp. animalis	probiotic strains	DSM 26137	GCF_001039715.1	human intestinal mucosa	64	64	candidate: APH (ABE95342.1)	256	nr	candidate: APH (ABE95342.1)	64	128		64	500		2	8		0.25	1		4	1	23S rRNA: C259T, A312G, T379G, deletion C605, T606C, insertion C712, C713G, G714T, C716T, deletion T718, T719, T720, deletion C730, insertion G733, C774T, G953A, deletion G1227, A1228G, T1229A, G1230T, C1231G, G1232C, G1233A, C1234A, A1238T, T1239G, G1240T, C1242T, C1243T, T1245C, A1487G, C1539T, T1672A, C1674G, T1702G, C1704T, A1705C, T1706A, insertion C1899, G1900, T1905C, T1908C, G2320A, C2393…	2	4		0.25	2		0.5	2	Ddl: Y286				0.25	0.5		2	1	23S rRNA: C259T, A312G, T379G, deletion C605, T606C, insertion C712, C713G, G714T, C716T, deletion T718, T719, T720, deletion C730, insertion G733, C774T, G953A, deletion G1227, A1228G, T1229A, G1230T, C1231G, G1232C, G1233A, C1234A, A1238T, T1239G, G1240T, C1242T, C1243T, T1245C, A1487G, C1539T, T1672A, C1674G, T1702G, C1704T, A1705C, T1706A, insertion C1899, G1900, T1905C, T1908C, G2320A, C2393…	1	4		<0.12
Rozman et al. 2020	IM417*	Bifidobacterium animalis subsp. animalis	probiotic strains	ATCC 25527, LMG 10508	GCF_000260715.1	culture collection LMG, type strain	32	64	candidate: APH (ABE95342.1)	128	nr	candidate: APH (ABE95342.1)	8	128		16	500		2	8		0.25	1		2	1	23S rRNA: C259T, A312G, T379G, deletion C605, T606C, insertion C712, C713G, G714T, C716T, deletion T718, T719, T720, deletion C730, insertion G733, C774T, G953A, deletion G1227, A1228G, T1229A, G1230T, C1231G, G1232C, G1233A, C1234A, A1238T, T1239G, G1240T, C1242T, C1243T, T1245C, A1487G, C1539T, T1672A, C1674G, T1702G, C1704T, A1705C, T1706A, insertion C1899, G1900, T1905C, T1908C, G2320A, C2393…	2	4		0.25	2		0.5	2	Ddl: Y286				0.25	0.5		1	1		1	4		<0.12
this study	IM841	Bifidobacterium animalis subsp. lactis	human milk or colostrum			human milk	64	64	candidate: APH (ABE95342.1)	512	nr	candidate: APH (ABE95342.1)	64	128		64	500		16	8	TetW	0.06	1		<0.03	1		2	4		0.25	2		2	2	Ddl: Y286
this study	IM418*	Bifidobacterium animalis subsp. lactis	probiotic strains	LMG 18314, DSM 10140	GCF_000022965.1	culture collection LMG, type strain	256	64	candidate: APH (ABE95342.1)	1024	nr	candidate: APH (ABE95342.1)	>256	128	RsmG: S205F	>256	500		8	8	TetW	0.5	1		0.06	1		1	4		1	2		1	2	Ddl: Y286
Rozman et al. 2020	IM414*	Bifidobacterium animalis subsp. lactis	probiotic strains	BB-12	GCF_000025245.1	dietary supplement Linex Forte, Lek d. d., Slovenia	128	64	candidate: APH (ABE95342.1)	512	nr	candidate: APH (ABE95342.1)	128	128		128	500		16	8	TetW	0.25	1		0.06	1		2	4		0.06	2		0.5	2	Ddl: Y286				0.12	0.5		1	1		1	4		<0.12
Rozman et al. 2020	IM557*	Bifidobacterium animalis subsp. lactis	probiotic strains	Bi-07	GCF_000277345.1	dietary supplement Probactiol® plus, Metagenics, Belgium	64	64	candidate: APH (ABE95342.1)	256	nr	candidate: APH (ABE95342.1)	64	128		128	500		8	8	TetW	0.25	1		0.06	1		2	4		0.25	2		0.5	2	Ddl: Y286				0.25	0.5		0.5	1		1	4		<0.12
Rozman et al. 2020	IM661*	Bifidobacterium animalis subsp. lactis	probiotic strains	HN019	GCF_000172535.1	dietary supplement Biorela® Choco, Milsing d.o.o., Croatia	16	64	candidate: APH (ABE95342.1)	64	nr	candidate: APH (ABE95342.1)	8	128		32	500		16	8	TetW	0.12	1		0.06	1		2	4		0.12	2		0.5	2	Ddl: Y286				0.25	0.5		0.5	1		0.5	4		<0.12
Rozman et al. 2020	IM812*	Bifidobacterium animalis subsp. lactis	probiotic strains	Bl-04	GCF_000022705.1	dietary supplement Fervivo AZ, PHARMERA s.r.l., Italy	32	64	candidate: APH (ABE95342.1)	128	nr	candidate: APH (ABE95342.1)	32	128		16	500		4	8	TetW	0.25	1		0.06	1		1	4		0.5	2		1	2	Ddl: Y286				0.5	0.5		0.5	1		1	4		<0.12
this study	IM703	Bifidobacterium breve	human milk or colostrum			human milk	32	64	APH (ABE95342.1); APH (ABE96255.1)	128	nr	APH (ABE95342.1); APH (ABE96255.1)	>256	128	S12: K43R (M. tuberculosis K43R)	64	500		1	8		0.12	1		0.5	1		1	4		2	2		2	2	Ddl: Y303
this study	IM1336	Bifidobacterium breve	probiotic strains	PXN® 25™		dietary supplement Bio-Kult infantis, ADM Protexin Limited, UK	64	64	APH (ABE95342.1); APH (ABE96255.1)	512	nr	APH (ABE95342.1); APH (ABE96255.1)	128	128		256	500		2	8		0.5	1		0.12	1		2	4		0.5	2		0.5	2	Ddl: Y303
this study	IM1386	Bifidobacterium breve	probiotic strains	A055		dietary supplement Jamieson Probiotic 30 Billion, Canada	32	64	APH (ABE95342.1); APH (ABE96255.1)	128	nr	APH (ABE95342.1); APH (ABE96255.1)	>256	128	S12: K43R (M. tuberculosis K43R)	64	500		64	8	Tet(O)	0.12	1		0.06	1		2	4		2	2		1	2	Ddl: Y303							<0.25	1		1	4
this study	IM217A	Bifidobacterium longum subsp. infantis	probiotic strains			dietary supplement Linex, Lek d. d., Slovenia	8	64	APH (ABE95342.1); APH (ABE96255.1)	64	nr	APH (ABE95342.1); APH (ABE96255.1)	>1024	128	S12: K43N (M. tuberculosis K43N); S4: Q58H; RsmG: G7E (S. coelicolor G10E), H35P, G177V (M. tuberculosis G164V), R198H (S. coelicolor R190H); upstream rsmG: A-122G, C-117T, A-93G, G-89A, A-74G, T-26C	16	500		1	8		0.25	1		0.25	1		1	4		2	2		0.5	2	Ddl: Y303	<0.12	nr		1	0.5	PBP1a (B. longum ATCC 15707): D131N, A245S, S413T	1	1		0.5	4		16
this study	IM937	Bifidobacterium longum subsp. longum	human milk or colostrum			human milk	16	64	APH (ABE95342.1)	128	nr	APH (ABE95342.1)	16	128		32	500		0.5	8		0.06	1		0.06	1		2	4		0.5	2		2	2	Ddl: Y303
this study	IM810	Bifidobacterium longum subsp. longum	probiotic strains	CECT 7894		dietary supplement Floractin, Novascon Pharmaceuticals Sp. z o.o., Poland	64	64	APH (ABE95342.1); APH (ABE96255.1)	256	nr	APH (ABE95342.1); APH (ABE96255.1)	256	128	RsmG: H35P, D115G; upstream rsmG: A-150T, G-148C, A-144G, A-122G, C-117T, A-114G, C-100T, A-98G, A-90T, G-89A, G-88A, G-77T, A-53G, T-45C, T-26C, insertions (TT-136, A-48)	128	500		1	8		64	1	Erm(49); candidate: Mef(A)	>16	1	Erm(49)	2	4		0.5	2		0.5	2	Ddl: Y303	0.5	nr		0.5	0.5		0.5	1		0.5	4		>64
this study	IM1464*	Carnobacterium divergens	protective cultures	V41	GCF_900088465.1	protective meat culture Sacco Lyocarni BMX-37, Italy	32	4		128	16		128	8	RsmG: I61A (M. tuberculosis I55A); candidate: YkkCD, ANT(6)-Ia	128	8		0.5	2		0.5	1		>16	4	candidate: Vga(E), LmrCD	4	4		2	1	CAD-1	1	4	Ddl: Y258				2	0.5	CAD-1	1	4		1	4		0.2
this study	IM1426	Enterococcus durans	starter cultures			starter culture Ryazhenka, Lactina, Bulgaria	4	32		16	1024	AAC(6')-Iih	64	128		4	1024	AAC(6')-Iih	0.5	4		0.25	4		0.25	4	EatAv: stop codon (amino acid 16)	8	16		0.5	2		1	4	Ddl: Y254	2	4		0.5	16		<0.25	4		2	4
this study	IM1301	Enterococcus faecalis	non-starter strains			cheese with herbs, Podjed, Slovenia	32	32		>1024	1024	APH(3')-IIIa	>256	128	ANT(6)-Ia	>256	1024	APH(3')-IIIa	32	4	Tet(L)	2	4		>16	4	Lsa(A): 450I (Walker B2)	4	16		1	2		2	4	Ddl: Y254	1	4					8	4	upstream lsa(A): A-131T; Lsa(A): Q305H	2	4
this study	IM1305	Enterococcus faecalis	non-starter strains			cheese Mohant, Slovenia	64	32		64	1024		128	128		64	1024		1	4		2	4		>16	4	Lsa(A): 450I (Walker B2)	8	16		1	2		2	4	Ddl: Y254	1	4
this study	IM1312	Enterococcus faecalis	non-starter strains			fermented goat butter, Simon, Slovenia	32	32		128	1024		128	128		128	1024		0.5	4		2	4		2	4	Lsa(A): R42H (Walker A1), N135K	4	16		1	2		1	4	Ddl: Y254	2	4		>1	16		2	4		2	4		1
this study	IM1315	Enterococcus faecalis	non-starter strains			cheese form cow's milk, Zlatar, 35 days, Velizar Petrič, Serbia	64	32		>1024	1024	APH(3')-IIIa	>256	128	ANT(6)-Ia	>256	1024	APH(3')-IIIa	>64	4	Tet(L); Tet(M)	>64	4	Erm(B)	>16	4	Lsa(A): 450I (Walker B2)	64	16	Cat	2	2		2	4	Ddl: Y254	>64	4	upstream erm(B): duplication TAAA -127 to -124				0.5	4		2	4
this study	IM1437	Enterococcus faecalis	non-starter strains			Serbian traditional cheese	>256	32	AAC(6')-Ie-APH(2'')-Ia	>1024	1024	AAC(6')-Ie-APH(2'')-Ia	256	128	upstream rsmG: G-125A; YkkD: L83P; upstream ykkC: 4G-174A, A-155T, G-136A, G-83A	256	1024		4	4		>8	4	Erm(B)	>16	4	Lsa(A): 450I (Walker B2)	8	16		2	2		2	4	Ddl: Y254	>64	4	upstream erm(B): duplication TAAA -127 to -124	16	16		4	4		2	4		>64
this study	IM1438	Enterococcus faecalis	non-starter strains			Serbian traditional cheese	16	32		>1024	1024	APH(3')-IIIa	>256	128	ANT(6)-Ia	>256	1024	APH(3')-IIIa	32	4	Tet(M)	>64	4	Erm(B)	>16	4	Lsa(A): 450I (Walker B2)	64	16	Cat	2	2		4	4	Ddl: Y254	>64	4	upstream erm(B): duplication TAAA -127 to -124				16	4	Lsa(A): N197D, A329T	2	4
this study	IM1478	Enterococcus faecium	feed additives	NCIMB 11181, E1708		feed additive, Lactiferm, Chr. Hansen, Denmark	8	32		1024	1024	AAC(6')-Ii; EfmM	64	128		16	1024	AAC(6')-Ii	0.5	4		8	4	MsrC (wild type TX1330, MIC 0.25 to 0.75 µg/ml): T45S (Walker A1), V52A, V169I, P181S, E182G, R191K, V422M, common with IM215A, IM578, IM1313: V6I, A80T, E291A, S308N; upstream msrC: G-359A, T-332G, C-247T, A-187G, G-128A, G-85T; EfmA: 75% ID	16	4	EatAv: 450I (Walker B2), (wild type HM10170, UCN90B, MIC 0.12-2 µg/ml): A68V, Y372S, A382V, S383R, R499K	8	16		2	2		1	4	Ddl: Y254	1	4		>1	16		2	4		2	4		1
this study	IM215A	Enterococcus faecium	probiotic strains			dietary supplement Linex, Lek d. d., Slovenia	16	32		1024	1024	AAC(6')-Ii; EfmM	32	128		16	1024	AAC(6')-Ii	0.25	4		>8	4	MsrC (wild type TX1330, MIC 0.25 to 0.75 µg/ml): T45S (Walker A1), V52A, V169I, P181S, E182G, R191K, V422M; common with IM578, IM1313, IM1478: V6I, A80T, E291A, S308N, unique: E2Q, A78T, K207Q, I216L; upstream msrC: G-359A, T-332G, C-247T, A-187G, G-128A, G-85T; 23S rRNA: C1187T, G1917A; EfmA: D103E, E423K (compared to IM578 in IM1478) - 75% ID; upstream efmA: T-174G, C-168T, T-135C, A-17G, A-16G…	>16	4	EatAv: 450I (Walker B2), E66A, E217L, S275A, S301A, A308V, Q401R, (wild type HM10170, UCN90B, MIC 0.12-2 µg/ml): A68V, Y372S, A382V, S383R, R499K; upstream eatAv: T-246A, A-133G, G-114A, T-99C, T-72C, T-70C, C-68A, insertion T-2; 23S rRNA: C1187T, G1917A	4	16		>16	2	PBP5: S16R5 - V24A, S27G, K144Q, T172A, T324A + 10 additional mutations: D60E, D111E, S115N, N141T, E159A, A272T, D280G, S361A, P513Q, A552T; upstream PBP5: insertion (transposase) between -10 and -35 (contig boundary - C20, C14), A -23G; Psr: D43E, T50K, I114V, K153E	1	4	Ddl: Y254	2	4		>16	16	PBP5: S16R5 - V24A, S27G, K144Q, T172A, T324A + 10 additional mutations: D60E, D111E, S115N, N141T, E159A, A272T, D280G, S361A, P513Q, A552T; upstream PBP5: insertion (transposase) between -10 and -35 (contig boundary - C20, C14), A -23G; Psr: D43E, T50K, I114V, K153E	2	4		1	4		2
this study	IM578	Enterococcus faecium	probiotic strains	NIZO 3886, W54		dietary supplement Waya AB, Medis d.o.o., Slovenia	16	32		256	1024	AAC(6')-Ii; EfmM	64	128		16	1024	AAC(6')-Ii	0.25	4		8	4	MsrC (wild type TX1330, MIC 0.25 to 0.75 µg/ml): T45S (Walker A1), V52A, V169I, P181S, E182G, R191K, V422M, common with IM215A, IM1313, IM1478: V6I, A80T, E291A, S308N; upstream msrC: G-359A, T-332G, C-247T, A-187G, G-128A, G-85T; EfmA: 75% ID	4	4	EatAv: 450I (Walker B2), (wild type HM10170, UCN90B, MIC 0.12-2 µg/ml): A68V, Y372S, A382V, S383R, R499K	4	16		1	2	PBP5: S21R0	1	4	Ddl: Y254	2	4
this study	IM1313	Enterococcus faecium	non-starter strains			goat cheese, Simon, Slovenia	16	32		256	1024	AAC(6')-Ii; EfmM	64	128		16	1024	AAC(6')-Ii	0.5	4		>8	4	MsrC (wild type TX1330, MIC 0.25 to 0.75 µg/ml): T45S (Walker A1), V52A, V169I, P181S, E182G, R191K, V422M, common with IM215A, IM578, IM1478: V6I, A80T, E291A, S308N; upstream msrC: G-359A, T-332G, C-247T, A-187G, G-128A, G-85T, G-446A; EfmA: A406S	8	4	EatAv: 450I (Walker B2), (wild type HM10170, UCN90B, MIC 0.12-2 µg/ml): A68V, Y372S, A382V, S383R, R499K	4	16		1	2	PBP5: S21R0	1	4	Ddl: Y254	2	4
this study	IM1439	Enterococcus faecium	non-starter strains			Serbian traditional cheese	8	32		128	1024	AAC(6')-Ii; EfmM	64	128		16	1024	AAC(6')-Ii	0.5	4		2	4	MsrC (wild type TX1330, MIC 0.25 to 0.75 µg/ml): T45S (Walker A1), V52A, V169I, P181S, E182G, R191K, V422M, D365G, V374I, F398V, V454I; 23S rRNA: G156A, C392T, T546C, G1371A, EfmA: stop codon	16	4	EatAv: 450I (Walker B2), (wild type HM10170, UCN90B, MIC 0.12-2 µg/ml): A68V, Y372S, A382V, S383R, R499K; upstream eatAv: A-132G, T-69C, A-65T; 23S: G156A, C392T, T546C, G1371A	8	16		2	2	PBP5: S8R13 - V24A, S27G, R34Q, G66E, E100Q, K144Q, T172A, L177I, A216S, T324A, N496K, A499I, E525D + 3 additional mutations: A270V, D398N, A401S	1	4	Ddl: Y254	1	4		0.25	16		2	4		2	4		0.5
this study	IM1454	Enterococcus hirae	starter cultures			meat starter culture Hela Germet, Starterculturen, the Netherlands	16	32		64	1024	AAC(6')-Iid	64	128		32	1024	AAC(6')-Iid	1	4		0.25	4		16	4	EatAv: 450I (Walker B2)	8	16		2	2		1	4	Ddl: Y254	8	4
this study	IM1314	Enterococcus italicus	non-starter strains			cheese form cow's milk, Sjenički, Milanko Drobnjakovič, Serbia	2	32		8	1024		16	128		4	1024		0.5	4		0.25	4		0.5	4	candidate: EatAv: F137Y (Walker B1), Y449F (Walker B2), I500V (Walker B2)	2	16		0.063	2		0.5	4	Ddl: Y249	0.5	4		0.06	16		0.5	4		1	4		0.25
this study	IM1319	Enterococcus italicus	non-starter strains			cheese Sremski, Serbia	2	32		4	1024		>256	128	RsmG: N68D, S70N, M107T, T182V; upstream rsmG: A-81T	8	1024		32	4	Tet(U)	0.5	4		2	4	candidate: EatAv: F137Y (Walker B1), Y449F (Walker B2), I500V (Walker B2)	4	16		1	2		<0.25	4	Ddl: Y249	0.5	4		0.06	16		0.5	4		1	4		<0.12
this study	IM1302	Enterococcus malodoratus	non-starter strains			cheese Edam, Loške mlekarne, Slovenia	4	32		16	1024		64	128		16	1024		0.25	4		0.5	4		2	4	candidate: Lsa(A): I37V (Walker A1)	4	16		1	2		1	4	Ddl: Y254	0.5	4		1	16		1	4		1	4		<0.12
Rozman et al. 2020	IM33*	Lacticaseibacillus casei	probiotic strains	ATCC 393	GCF_000829055.1	culture collection ATCC, type strain	1	32		32	64		8	64		1	16		2	4		0.5	1		4	4		8	4		0.5	4		>128	nr	Ddl: F252				0.25	0.5		2	4		4	4		2
Rozman et al. 2020	IM884*	Lacticaseibacillus paracasei subsp. paracasei	starter cultures	ATCC 334, LMG 12586	GCF_000014525.1	culture collection LMG, type strain	4	32		32	64		16	64		4	16		1	4		0.25	1		0.12	4		8	4	23S rRNA: G1576A (E. coli G1519A)	1	4		>128	nr	Ddl: F252				0.25	0.5		1	4		2	4		>64
this study	IM932	Lacticaseibacillus paracasei subsp. paracasei	human milk or colostrum			human milk	8	32		128	64		64	64		16	16		2	4		0.25	1		0.25	4		8	4		4	4
this study	IM1339	Lacticaseibacillus paracasei subsp. paracasei	probiotic strains	PXN® 37™		dietary supplement Bio-Kult infantis, ADM Protexin Limited, UK	4	32		128	64		32	64		16	16		1	4		0.5	1		0.5	4		32	4	23S rRNA: G1576A (E. coli G1519A)	1	4		>8	nr	Ddl: F252				0.5	0.5		1	4		2	4		<1
this study	IM1384	Lacticaseibacillus paracasei subsp. paracasei	probiotic strains			dietary supplement Lactoseven, Vitabalans, Finland	4	32		64	64		>256	64	S12: K56R (M. tuberculosis K43R); RsmG: P139Q	16	16		2	4		0.25	1		0.5	4		8	4	23S rRNA: G1576A (E. coli G1519A)	2	4
this study	IM305*	Lacticaseibacillus paracasei subsp. tolerans	probiotic strains	Shirota, LcS, LcY	GCF_000388095.2	drink Yakult®, Yakult, Japan	4	32		64	64		16	64		8	16		2	4		0.25	1		0.12	4		4	4		8	4	PBP1a: R696L; PBP2a: Q90K, K273R, L452I, R454Q; PBP2x: P149S, H187Q, S283N, T596A, D617A; PBP2b: S343G, T673K
Rozman et al. 2020	IM572*	Lacticaseibacillus paracasei subsp. tolerans	probiotic strains	LPC-37	GCF_002762235.1	dietary supplement Biorela®, Milsing d.o.o., Croatia	8	32		128	64		32	64		32	16		1	4		0.5	1		0.5	4		8	4	23S rRNA: G1576A (E. coli G1519A)	1	4		>128	nr	Ddl: F252				0.25	0.5		2	4		2	4		1
this study	IM1338	Lacticaseibacillus rhamnosus	probiotic strains	PXN® 54™		dietary supplement Bio-Kult infantis, ADM Protexin Limited, UK	8	16		128	64		16	32		16	16		>64	8	16S rRNA: C947T (E. coli C1054T)	1	1		1	4		8	4		8	4	PBP2b: Q589K, T626I
this study	IM1389	Lacticaseibacillus rhamnosus	probiotic strains	A119/A193		dietary supplement Jamieson Probiotic 30 Billion, Canada	4	16		64	64		16	32		4	16		1	8		0.12	1		1	4		4	4		2	4
this study	IM1459	Lacticaseibacillus rhamnosus	probiotic strains	HA-111 (BCCM/LMG S-24805)		dietary supplement EnteroDophilus®, Pegaso, Italy	8	16		64	64		32	32					>128	8	16S rRNA: C947T (E. coli C1054T)	0.5	1		1	4		8	4		4	4		>256	nr	Ddl: F252				>1	0.5	PBP2b: Q589K, T626I	1	4		4	4		>16
Rozman et al. 2020	IM239*	Lacticaseibacillus rhamnosus	probiotic strains	GG	GCF_000026505.1	drink Gefilus®, Valio, Finland	2	16		32	64		8	32		8	16		2	8		0.12	1		0.5	4		8	4		1	4		>128	nr	Ddl: F252				0.5	0.5		1	4		2	4		>64
Rozman et al. 2020	IM528*	Lacticaseibacillus rhamnosus	probiotic strains	NRRL B-442, LMG 6400	GCF_002849515.1	culture collection LMG, type strain	2	16		64	64		8	32		8	16		1	8		0.5	1		1	4		4	4		0.5	4		>128	nr	Ddl: F252				0.25	0.5		2	4		2	4		1
this study	IM561	Lacticaseibacillus rhamnosus	probiotic strains			dietary supplement BactoFlor baby, Intercell Pharma GmbH, Germany	8	16		128	64		16	32		32	16		64	8	16S rRNA: C947T (E. coli C1054T)	0.5	1		1	4		8	4		8	4	PBP2b: Q589K, T626I
this study	IM1429	Lacticaseibacillus rhamnosus	starter cultures			yogurt starter culture BOLGARI, Natural Probiotic Selection, Selur Pharma, Bulgaria	1	16		16	64		>256	32	S12: K56M (M. tuberculosis K43M); RsmG: D77N (M. tuberculosis D67N); upstream rsmG: deletion T-640	4	16		1	8		>8	1	23S rRNA: A2201G (E. coli A2058G)	>16	4	23S rRNA: A2201G (E. coli A2058G)	4	4		1	4		>128	nr	Ddl: F252
this study	IM1334	Lactiplantibacillus paraplantarum	non-starter strains			cheese form cow's milk, Sjenički, 5 months, Rifko Mašović, Serbia	2	16		64	64		32	nr		2	32		16	32		2	1	L4: V26I, D138E; 23S rRNA: A64G (E. coli A350G), G205A (E. coli G490A), A383G (E. coli A666G)	8	4	L4: V26I, D138E; 23S rRNA: A64G (E. coli A350G), G205A (E. coli G490A), A383G (E. coli A666G)	4	8		0.25	2
this study	IM930	Lactiplantibacillus plantarum subsp. plantarum	human milk or colostrum			human milk	8	16		256	64		128	nr		8	32		32	32		0.5	1		1	4		8	8		0.5	2		>128	nr	Ddl: F260
this study	IM1393	Lactiplantibacillus plantarum subsp. plantarum	probiotic strains	DSM 24730		dietary supplement Vivomixx, Switzerland	4	16		128	64		32	nr		4	32		64	32	candidate: TetAB(48); 16S rRNA: T968 (E. coli)	0.5	1		2	4		16	8		0.25	2
this study	IM562	Lactiplantibacillus plantarum subsp. plantarum	probiotic strains	NIZO 3684		dietary supplement Waya AB, Medis d.o.o., Slovenia	8	16		128	64		128	nr		8	32		16	32		1	1		16	4		8	8		0.5	2		>8	nr	Ddl: F260				>1	0.5		1	4		4	4		<1
this study	IM1130	Lactiplantibacillus plantarum subsp. plantarum	non-starter strains			cheese Grana Padano, Ceppara S.p.A, Italy	4	16		128	64		64	nr		4	32		16	32		0.5	1		0.12	4		8	8		2	2
this study	IM1131	Lactiplantibacillus plantarum subsp. plantarum	non-starter strains			cheese Grana Padano, Ceppara S.p.A, Italy	4	16		256	64		64	nr		8	32		32	32		0.5	1		0.25	4		8	8		2	2
this study	IM1155	Lactiplantibacillus plantarum subsp. plantarum	non-starter strains			cheese Planinski, Tolmin, Slovenia	4	16		128	64		64	nr		8	32		16	32		0.5	1		8	4		4	8		1	2		>8	nr	Ddl: F260				>1	0.5		1	4		2	4		2
Rozman et al. 2020	IM116*	Lactobacillus acidophilus	probiotic strains	ATCC 4356	GCF_000786395.1	culture collection ATCC, type strain	<0.5	16	F0F1-alfa: T387A	<2	64	F0F1-alfa: T387A	2	16	F0F1-alfa: T387A	<0.5	16	F0F1-alfa: T387A	1	4		0.25	1		4	4		4	4		0.5	1		0.5	2	Ddl: Y255				0.25	0.5		0.25	4		2	4		>64
this study	IM306*	Lactobacillus acidophilus	probiotic strains	LJ1	GCF_002286215.1	dietary supplement LC1®m, Nestlé, Switzerland	8	16		128	64		16	16		16	16		1	4		0.25	1		1	4		8	4		1	1		1	2	Ddl: Y255
Rozman et al. 2020	IM553*	Lactobacillus acidophilus	probiotic strains	NCFM	GCF_000011985.1	dietary supplement Biorela®, Milsing d.o.o., Croatia	2	16		64	64		4	16		4	16		1	4		0.25	1		1	4		4	4		0.5	1		0.5	2	Ddl: Y255				0.25	0.5		1	4		4	4		>64
Rozman et al. 2020	IM554*	Lactobacillus acidophilus	probiotic strains	La-14	GCF_000389675.2	dietary supplement Treflor Gocce	4	16		64	64		4	16		8	16		0.5	4		0.5	1		2	4		8	4		0.25	1		0.5	2	Ddl: Y255				0.12	0.5		1	4		4	4		>64
this study	IM1430	Lactobacillus delbrueckii subsp. bulgaricus	starter cultures			yogurt starter culture BOLGARI, Natural Probiotic Selection, Selur Pharma, Bulgaria	2	16		32	16		16	16		4	16		4	4		0.03	1		0.12	4		2	4		0.5	2		1	2	Ddl: Y256
Rozman et al. 2020	IM348*	Lactobacillus delbrueckii subsp. bulgaricus	probiotic strains	ATCC 11842	GCF_000056065.1	culture collection ATCC, type strain	<0.5	16		16	16		4	16		1	16		1	4		0.06	1		0.06	4		2	4		0.06	2		<0.25	2	Ddl: Y256				<0.03	0.5		0.25	4		1	4		2
this study	IM1390	Lactobacillus gasseri	probiotic strains	A237		dietary supplement Jamieson Probiotic 30 Billion, Canada	8	16		128	64		8	16		32	16		2	4		0.12	1		8	4		8	4		1	1		1	2	Ddl: Y255
Rozman et al. 2020	IM243*	Lactobacillus gasseri	probiotic strains	ATCC 33323, DSM 20243	GCF_000014425.1	culture collection DSM, type strain	4	16		8	64		8	16		8	16		2	4		0.5	1		8	4		4	4		0.5	1		1	2	Ddl: Y255				0.12	0.5		0.5	4		4	4		>64
this study	IM30*	Lactobacillus helveticus	starter cultures	ATCC 15009T, LMG 6413, Lh 12	GCF_001572805.1	starter culture for Grana Padano	2	16		16	16		2	16		2	16		2	4		0.06	1		1	4		2	4		0.5	2		0.5	2	Ddl: Y255				0.12	0.5		0.5	4		2	4		>64
Rozman et al. 2020	IM240*	Lactobacillus johnsonii	probiotic strains	NCC 533	GCF_000008065.1	probiotic culture Nestlé, Switzerland	8	16		128	64		16	16		32	16		1	4		0.25	1		0.5	4		4	4		1	1		0.5	2	Ddl: Y255				0.12	0.5		1	4		2	4		>64
this study	IM914	Lactobacillus paragasseri	human milk or colostrum			human milk	4	16		128	64		16	16		32	16		4	4		0.12	1		8	4	L4: A42S	4	4		0.25	1		2	2	Ddl: Y255
this study	IM216A	Lactobacillus paragasseri	probiotic strains			dietary supplement Linex, Lek d. d., Slovenia	>512	16	16S rRNA: A1117G (E. coli A1408G)	>1024	64	16S rRNA: A1117G (E. coli A1408G)	256	16	S12: K101Q (M. tuberculosis K88Q); S4: C28R; upstream rsmG: T-442A, deletion ATG -70 to -68, G-59A	>256	16	16S rRNA: A1117G (E. coli A1408G)	64	4	16S rRNA: A906T (E. coli A1197T)	>8	1	23S rRNA: G1920T (E. coli G2057T), C2473T (E. coli C2610T); L4: G69R (E. coli G64R), D18V	8	4	23S rRNA: C2473T (E. coli C2610T)	>64	4	23S rRNA: A1925T (E.coli A2062T)	0.5	1		1	2	Ddl: Y255	16	nr	23S rRNA: G1920T (E. coli G2057T), C2473T (E. coli C2610T), A1925T (E.coli A2062T); L4: G69R (E. coli G64R), D18V	<0.12	0.5		16	4	23S rRNA: A1925T (E.coli A2062T)	16	4	23S rRNA: A1925T (E.coli A2062T)	2
Rozman et al. 2020	IM105*	Lactobacillus paragasseri	probiotic strains	K7, CCM 7710	GCF_000406345.2	baby faeces, own probiotic strain	4	16		128	64		16	16		32	16		4	4		0.12	1		4	4		4	4		1	1		1	2	Ddl: Y255				0.12	0.5		1	4		2	4		>64
this study	IM1456	Lactococcus lactis subsp. cremoris	starter cultures			starter culture Gedroogde Viili starter, Starterculturen, the Netherlands	<0.5	32	F0F1-beta: I9V, A88S, E106D, A108P, V240I, E462A; F0F1-alfa: A408E, E470D, E477D; F0F1-delta: S28T, D40N, A43G, S47A, S48N, V78I, G85A, D92E, T116S, N117E, T124K; F0F1-c: R71H	<2	64	F0F1-beta: I9V, A88S, E106D, A108P, V240I, E462A; F0F1-alfa: A408E, E470D, E477D; F0F1-delta: S28T, D40N, A43G, S47A, S48N, V78I, G85A, D92E, T116S, N117E, T124K; F0F1-c: R71H	2	32	F0F1-beta: I9V, A88S, E106D, A108P, V240I, E462A; F0F1-alfa: A408E, E470D, E477D; F0F1-delta: S28T, D40N, A43G, S47A, S48N, V78I, G85A, D92E, T116S, N117E, T124K; F0F1-c: R71H	1	8	F0F1-beta: I9V, A88S, E106D, A108P, V240I, E462A; F0F1-alfa: A408E, E470D, E477D; F0F1-delta: S28T, D40N, A43G, S47A, S48N, V78I, G85A, D92E, T116S, N117E, T124K; F0F1-c: R71H	0.5	4		0.25	1		0.12	1	LmrCD	2	8		1	2		<0.25	4	Ddl: Y303
this study	IM1341	Lactococcus lactis subsp. lactis	probiotic strains	W58		dietary supplement OMNi BiOTiC PANDA, Institut AllergoSan, Germany	<0.5	32	F0F1-delta: S67A; F0F1-b: G77A	<2	64	F0F1-delta: S67A, F0F1-b: G77A	8	32	F0F1-delta: S67A, F0F1-b: G77A	2	8	F0F1-delta: S67A, F0F1-b: G77A	0.5	4		0.5	1		0.06	1	LmrCD	4	8		0.25	2		<0.25	4	Ddl: Y248
this study	IM1409	Lactococcus lactis subsp. lactis	starter cultures			meat starter culture Biostart RP 100, Raps	8	32		32	64		128	32		64	8		1	4		0.5	1		0.25	1	LmrCD	8	8		1	2		0.5	4	Ddl: Y248
this study	IM1325	Lactococcus lactis subsp. lactis	non-starter strains			fermented goat butter, Simon, Slovenia	4	32		16	64		>256	32	ANT(6)-Ia	32	8		>64	4	Tet(S)	1	1		0.5	1	LmrCD	8	8		1	2		0.5	4	Ddl: Y248				1	0.5	PBP2x: K162Q, D523N; PBP1a: A274V, S671T; PBP2b: S17A, T176S, S224N, A397T	2	4		2	4		>16
this study	IM1326	Lactococcus lactis subsp. lactis	non-starter strains			fermented goat buttermilk, Simon, Slovenia	8	32		32	64		64	32		32	8		0.5	4		1	1		2	1	LmrCD; upstream lmrC: G-259A, T-180C, T-179G, G-163A	16	8		2	2		0.5	4	Ddl: Y248							2	4		4	4
this study	IM143	Lactococcus lactis subsp. lactis	non-starter strains			naturally fermented sourmilk, Slovenia	2	32		16	64		64	32		8	8		0.25	4		0.25	1		0.25	1	LmrCD	2	8		1	2		1	4	Ddl: Y248
this study	IM145	Lactococcus lactis subsp. lactis	non-starter strains			naturally fermented sourmilk, Slovenia	8	32		16	64		64	32		16	8		0.5	4		0.5	1		0.5	1	LmrCD	4	8		1	2		0.5	4	Ddl: Y248				0.5	0.5		2	4		2	4		>64
Rozman et al. 2020	IM108*	Latilactobacillus sakei	starter cultures	LT-13, DSM 20017	GCF_002370355.1	culture collection, reference strain	2	16		8	64		16	64		4	16		2	8		0.5	1		0.5	4		2	4		2	4		64	nr	Ddl: F252				1	0.5		1	4		1	4		>64
this study	IM1450*	Latilactobacillus sakei	starter cultures		GCF_000478625.2	meat starter culture Bitec LS 25, Starterculturen, the Netherlands	16	16		64	64		128	64		64	16		8	8		0.5	1		1	4		4	4		4	4		>128	nr	Ddl: F252
this study	IM1465	Latilactobacillus sakei	protective cultures			protective meat culture Sacco Lyocarni BMX-37, Italy	16	16		64	64		256	64		32	16		4	8		0.5	1		4	4		8	4	candidate: CatB9 (mutations upstream), Cmra/Cmrx	8	4	PBP1a: T18A, 671-675 (TVAED-> AISDA), S690T, Q691P, A705P, A706S, V711E, E713V, A748T, T750A, S765T, T766S; PBP2a: G551D; PBP2x: I330V, N374S, Q472H, G527D	>128	nr	Ddl: F252
this study	IM1365	Lentilactobacillus kefiri	non-starter strains			kefir, Russia	<0.5	16		8	64		4	64		<0.5	16		32	8	16S rRNA: T968 (E. coli)	0.25	1		0.06	4		4	4		1	2		>128	nr	Ddl: F260				1	0.5		0.5	4		2	4		>64
this study	IM1329	Leuconostoc citreum	non-starter strains			goat cheese, Simon, Slovenia	4	16		128	16		32	64		16	8		2	8		1	1		0.12	1		8	4		1	2		>8	nr	Ddl: F261				0.25	0.5		0.5	4		4	4		>16
this study	IM1476	Leuconostoc mesenteroides subsp. mesenteroides	starter cultures			sourdough starter culture Sacco B-7, Italy	16	16		512	16		64	64		16	8		2	8		0.25	1		0.25	1		4	4		2	2		>128	nr	Ddl: F261
this study	IM1374	Leuconostoc pseudomesenteroides	starter cultures			fresh curd cheese, Planika, Slovenia (culture Chr Hansen CHN-11, Chr Hansen R 704)	2	16		64	16		16	64		2	8		2	8		0.5	1		16	1	candidate: Vga(A); 23S rRNA: T2283G (E. coli T2270G)	4	4		1	2		>8	nr	Ddl: F261				0.25	0.5		0.5	4		2	4		8
this study	IM1427	Leuconostoc pseudomesenteroides	starter cultures			starter culture for kefir Kefirferment, Natural Probiotic Selection, United Kingdom	2	16		64	16		32	64		2	8		4	8		0.25	1		0.12	1	candidate: Vga(A) (stop codon)	8	4		2	2		>128	nr	Ddl: F261
this study	IM1457	Levilactobacillus brevis	starter cultures			sourdough starter culture Diostart wheat soft, DIOSNA Dierks & Söhne GmbH, Germany	1	16		64	64		32	64		1	16		32	8	candidate: TetAB(48), YkkCD; 16S rRNA: T968 (E. coli)	0.5	1		>16	4	23S rRNA: C285T (E. coli C142T)	8	4	candidate: YkkCD; Cmra/Cmrx	4	2	PBP2x (wild type KB290): C233Y, A661V, K682E	>128	nr	Ddl: F260							2	4		4	4
this study	IM1470	Levilactobacillus brevis	starter cultures			sourdough starter culture Sacco MBP, Italy	1	16		64	64		16	64		1	16		32	8	candidate: TetAB(48), YkkCD; 16S rRNA: T968 (E. coli)	0.5	1		16	4	23S rRNA: C285T (E. coli C142T)	8	4	candidate: YkkCD; Cmra/Cmrx	8	2	PBP2x (wild type KB290): C233Y, K682E	>128	nr	Ddl: F260				8	0.5	PBP2x (wild type KB290): C233Y, K682E	2	4		4	4		0.25
this study	IM1293	Levilactobacillus brevis	non-starter strains			cheese Mohant, Slovenia	1	16		16	64		16	64		1	16		32	8	candidate: TetAB(48), YkkCD; 16S rRNA: T968 (E. coli)	0.25	1		>16	4	23S rRNA: C285T (E. coli C142T)	8	4	candidate: YkkCD; Cmra/Cmrx	8	2	PBP2x (wild type KB290): C233Y, K682E
this study	IM1297	Levilactobacillus brevis	non-starter strains			goat milk, Simon, Slovenia	2	16		128	64		32	64		4	16		32	8	candidate: TetAB(48), YkkCD; 16S rRNA: T968 (E. coli)	1	1		2	4		8	4	candidate: YkkCD; Cmra/Cmrx	8	2	PBP2x (wild type KB290): C233Y, K682E	>128	nr	Ddl: F260				4	0.5	PBP2x (wild type KB290): C233Y, K682E	1	4		4	4		0.5
this study	IM849	Ligilactobacillus salivarius	human milk or colostrum			human milk	8	16		256	64		128	64	S4: P136L, S161G; RsmG: I168V, A219V; upstream rsmG: A-35G, C-14T	16	16		1	8		0.25	1		0.12	4		4	4		1	4		>128	nr	Ddl: F259				0.25	0.5		2	4		1	4		1
this study	IM352*	Ligilactobacillus salivarius	probiotic strains	LMG 9477T, ATCC 11741, DSM 20555, HO66	GCF_000159395.1	culture collection, type strain	4	16		256	64		64	64		8	16		1	8		0.25	1		0.25	4		2	4		2	4		>128	nr	Ddl: F259				0.2	0.5		1	4		1	4		4
this study	IM863	Limosilactobacillus fermentum	human milk or colostrum			human milk	2	16		64	64		64	64		2	16		16	8	16S rRNA: T968 (E. coli)	0.25	1		0.06	4		16	4	23S rRNA: T700C (E. coli T652), C950A (E. coli C900A), deletion 2791-2800 (E. coli 2767-2776); L4: A25S; candidate: CatB10: V19A	0.5	2
Rozman et al. 2020	IM655*	Limosilactobacillus fermentum	probiotic strains	DSMZ 26139, L930 BB	GCF_001039735.1	human intestinal mucosa	2	16		64	64		16	64		8	16		8	8		0.5	1		0.06	4		4	4		0.5	2		>128	nr	Ddl: F259				0.5	0.5		0.5	4		2	4		2
this study	IM842	Limosilactobacillus reuteri	human milk or colostrum			human milk	1	8		32	64		16	64		1	16		16	32		0.5	1		0.12	4		16	4		>16	2	PBP1a: R101K, N315D, D399V, Y400F, L414S, Q479L N565D, N680D, P745S; PBP2a: I16M, E17K, F147V, N675K; PBP2x: R88K, N111D, Q113K, I118V, T133I, S147N, I195V, T223I, I249V, D393E, A428V, I479V, V521I, A526T, P573T, A599V, S613A, D616E, K620E, D623G, I667V, V681A, S700L; PBP2b: I79V, K134E, A157V, D165N, D237N, D300N, D302N, N371D, E373A, I496V, N549T, S564A, K606R, A657V	>8	nr	Ddl: F258				>1	0.5	PBP1a: R101K, N315D, D399V, Y400F, L414S, Q479L N565D, N680D, P745S; PBP2a: I16M, E17K, F147V, N675K; PBP2x: R88K, N111D, Q113K, I118V, T133I, S147N, I195V, T223I, I249V, D393E, A428V, I479V, V521I, A526T, P573T, A599V, S613A, D616E, K620E, D623G, I667V, V681A, S700L; PBP2b: I79V, K134E, A157V, D165N, D237N, D300N, D302N, N371D, E373A, I496V, N549T, S564A, K606R, A657V	0.5	4		2	4		16
this study	IM110	Limosilactobacillus reuteri	feed additives	CNCM MA28/6U-g		feed additive Enterosan	1	8		32	64		16	64		1	16		8	32		0.5	1		0.06	4		8	4		1	2		>8	nr	Ddl: F258				1	0.5		<0.25	4		2	4		16
this study	IM566	Limosilactobacillus reuteri	probiotic strains	MTCC 5403		dietary supplement Treflor Gocce	2	8		64	64		32	64		2	16		>64	32	TetW; 16S rRNA: T968 (E. coli)	1	1		0.5	4		16	4		16	2	PBP1a: R101K, N315D, D399V, Y400F, L414S, Q479L, N565D, N680D, P745S; PBP2a: I16M, E17K, F147V, N675K; PBP2x: R88K, N111D, Q113K, I118V, T133I, S147N, I195V, T223I, I249V, D393E, A428V, I479V, V521I, A526T, P573T, A599V, S613A, D616E, K620E, D623G, I667V, V681A, S700L; PBP2b: I79V, K134E, A157V, D165N, D237N, D300N, D302N, N371D, E373A, I496V, N549T, S564A, K606R, A657V	>16	nr	Ddl: F258	1	nr		>8	0.5	PBP1a: R101K, N315D, D399V, Y400F, L414S, Q479L, N565D, N680D, P745S; PBP2a: I16M, E17K, F147V, N675K; PBP2x: R88K, N111D, Q113K, I118V, T133I, S147N, I195V, T223I, I249V, D393E, A428V, I479V, V521I, A526T, P573T, A599V, S613A, D616E, K620E, D623G, I667V, V681A, S700L; PBP2b: I79V, K134E, A157V, D165N, D237N, D300N, D302N, N371D, E373A, I496V, N549T, S564A, K606R, A657V	0.5	4		4	4
this study	IM929	Limosilactobacillus vaginalis	human milk or colostrum			human milk	1	16		32	64		16	64		1	16		8	8		0.25	1		0.12	4		4	4		2	2
this study	IM716	Pediococcus acidilactici	human milk or colostrum			human colostrum	16	16		512	64		128	64	16S rRNA: C1171T (E. coli C1257T)	32	8	16S rRNA: C1171T (E. coli C1257T)	32	8	candidate: TetAB(48); 16S rRNA: T968 (E. coli)	1	1		0.12	1		8	4		4	4		>8	nr	Ddl: F253				0.5	0.5		>2	4		2	4		>16
this study	IM113	Pediococcus acidilactici	feed additives	CNCM MA28/6B		feed additive Enterosan	4	16		256	64		64	64		4	8		32	8	candidate: TetAB(48); 16S rRNA: T968 (E. coli)	1	1		0.12	1		8	4		2	4		>128	nr	Ddl: F253				0.5	0.5		4	4		8	4		>64
this study	IM1475	Pediococcus acidilactici	starter cultures			sourdough starter culture Sacco B-7, Italy	4	16		256	64		64	64		8	8		32	8	candidate: TetAB(48); 16S rRNA: T968 (E. coli)	0.5	1		0.06	1		8	4		8	4	PBP1a: D225A, T367N; PBP2b: P141T; PBP2x: S138N, K420E, L709F	>128	nr	Ddl: F253
this study	IM811	Pediococcus pentosaceus	probiotic strains	CECT 8330, KABP™ 041		dietary supplement Floractin, Novascon Pharmaceuticals Sp. z o.o., Poland	8	16		256	64		128	64		8	8		32	8	16S rRNA: T968 (E. coli)	1	1		0.12	1		8	4		8	4	PBPX: G2D, G177D, T200A
this study	IM1473	Pediococcus pentosaceus	starter cultures			sourdough starter culture Sacco B-7, Italy	8	16		256	64		64	64		16	8	16S rRNA: A1292G (E. coli A1262G)	64	8	16S rRNA: T968 (E. coli)	0.5	1		0.12	1		8	4		4	4		>128	nr	Ddl: F253							4	4		8	4
this study	IM1147	Pediococcus pentosaceus	non-starter strains			cheese Planinski, Tolmin, Slovenia	8	16		256	64		128	64		8	8		32	8	16S rRNA: T968 (E. coli)	0.5	1		0.06	1		4	4		16	4	PBPX: G2D, G177D, T200A
this study	IM1421	Staphylococcus carnosus	starter cultures			meat starter culture Nitrostart G, Hagesüd, Germany	<0.5	4		16	16		8	8		<0.5	8		0.5	2		0.5	1		0.5	4		2	4		0.25	1		0.5	4	Ddl: Y252							0.5	2		1	4
this study	IM1419	Staphylococcus xylosus	starter cultures			meat starter culture Biostart RP 100, Raps	<0.5	4		<2	16		4	8		<0.5	8		0.5	2		1	1		1	4		2	4		0.5	1	candidate: ARL-5	2	4	Ddl: Y252	1	nr		0.5	0.125	candidate: ARL-5	1	2		1	4		2
this study	IM409*	Streptococcus salivarius subsp. salivarius	probiotic strains	K12	GCF_000286295.1	culture collection, reference strain	8	32		64	nr		32	64		16	8	16S rRNA: C269T (E. coli C264T), G460A (E. coli G454A), G1279A (E. coli G1274A), C1482T (E. coli C1477T)	0.5	4		0.25	2		0.12	2		2	4		0.25	2		0.5	4	Ddl: Y247
this study	IM1340	Streptococcus thermophilus	probiotic strains	PXN® 66™		dietary supplement Bio-Kult infantis, ADM Protexin Limited, UK	2	32		32	nr		8	64		8	8		1	4		0.5	2		0.06	2		4	4		0.25	2		<0.25	4	Ddl: Y247
this study	IM1424	Streptococcus thermophilus	starter cultures			starter culture for fresh curd cheese Hobbythek Quarkkultur, Lavita, Germany	1	32		8	nr		4	64		4	8		0.5	4		0.12	2		0.06	2		2	4		<0.032	2		<0.25	4	Ddl: Y247							<0.25	4		1	4
	In-house sequenced strains are shown in bold.
	strains obtained from the manufacturer or culture collection
	* genomes obtained from public databases
	non-starter strains: isolates of natural microbiota from fermented products
	Genotype-phenotype agreement
		susceptible, no acquired ARGs found
		resistant, known ARG or mutation found
		resistant, candidate ARG or mutation found
		no agreement
		agreement could not be determined
		exceeded cut-off MIC
	known ARG or mutation found
	candidate ARG or mutation found
	nr, phenotypic susceptibility testing not required (EFSA-FEEDAP, 2018)
	nd, cut-off value not known
[truncated: 38 more columns]
