# Supplementary material for: Genomic insights into antibiotic resistance and mobilome of lactic acid bacteria and bifidobacteria
Source: Life Sci Alliance. 2023 Feb 13;6(4):e202201637. doi: 10.26508/lsa.202201637 (PMC9930590; doi:10.26508/lsa.202201637)
Supplement: Supplementary file 3 [file LSA-2022-01637_TableS3.xlsx]

## Sheet: Table S3
Supplementary Table S3 - The coverage and variances of 16S and 23S rRNA single nucleotide polymorphisms.
		Lactobacillus paragasseri IM216A	IM216A	IM216A			Lacticaseibacillus rhamnosus IM1429	Lacticaseibacillus rhamnosus IM1459	Lacticaseibacillus rhamnosus IM561	Lacticaseibacillus rhamnosus IM1338
		16S rRNA (A1408G)	16S rRNA (A1197T)	23S rRNA (G2057T)	23S rRNA (A2062T)	23S rRNA (C2610T)	23S rRNA (A2058G)	16S rRNA (C1054T)	16S rRNA (C1054T)	16S rRNA (C1054T)
nucleotide frequency	A	325	0	0	0	0	73	0	0	0
	C	0	0	0	0	1	0	0	3	0
	G	794	0	0	0	0	418	0	0	0
	T	0	1210	1141	1155	1039	0	434	476	576
