# Supplementary material for: Genomic insights into antibiotic resistance and mobilome of lactic acid bacteria and bifidobacteria
Source: Life Sci Alliance. 2023 Feb 13;6(4):e202201637. doi: 10.26508/lsa.202201637 (PMC9930590; doi:10.26508/lsa.202201637)
Supplement: Supplementary file 4 [file LSA-2022-01637_TableS4.xlsx]

## Sheet: Table S4
Supplementary Table S4 - Media used for isolation and propagation, incubation time and temperature, and growth conditions of bacterial strains. CIP, ciprofloxacin; CL, clindamycin; cys, cysteine; MUP, mupirocin; T, temperature; V, vancomycin.
	Isolation mediuma	Propagation medium	T (°C)	Time (h)	Conditions
Lactobacillib	MRS	MRS	37	24-72	anaerobicc
Latilactobacillus sakei	MRS	MRS	30	24-72	anaerobic
Lactobacillus acidophilus group	MRS/CL/CIPd	MRS	37	24-72	anaerobic
Lacticaseibacillus casei/paracasei/rhamnosus	MRS	MRS	37	24-72	anaerobic
Lactiplantibacillus plantarum	MRS	MRS	30	24-72	anaerobic
Levilactobacillus brevis	MRS	MRS	30	24-72	anaerobic
Bifidobacterium sp.	TOS-MUPe	MRS (+ cysg)	37	24-72	anaerobic
Carnobacterium divergens	M17	M17	30	24-72	aerobic
Enterococcus sp.	M17	M17	37	24	aerobic
Lactococcus sp.	M17	M17	30	24-72	aerobic
Leuconostoc sp.	MRS-Vf	MRS	30	24-72	anaerobic
Pediococcus sp.	MRS	MRS	37	24-72	anaerobic
Streptococcus thermophilus	M17	M17	37	24	aerobic
Staphylococcus sp.	M17	M17	30	24	aerobic
a Fermented food samples were plated onto Rogosa, MRS, and M17. Rogosa and MRS plates were incubated for 72 hours (37 ˚C or 30 ˚C, anaerobic conditions) and M17 plates for 24 hours (30 ˚C, aerobic conditions).
b Lactobacillus genus before reclassification into 25 genera
c GENbox anaer (BioMérieux, France)
d 1 ml of ciprofloxacin (2 mg/ml) (Fluka, USA) and 100 µl of clindamycin (0.2 mg/ml) (Sigma-Aldrich, USA) added to 200 ml of MRS
e 50 mg of mupirocin dissolved in 2.5 ml of 96 % ethanol and added (500 µl) to 200 ml of TOS
f 200 µl of vancomycin (1 mg/ml) (Sigma-Aldrich, USA) added to 200 ml of MRS
g 100 μl of L-cysteine hydrochloride solution (0.03 g/ml) (Merck, Germany) added to 10 ml MRS broth
