# Supplementary material for: Genomic insights into antibiotic resistance and mobilome of lactic acid bacteria and bifidobacteria
Source: Life Sci Alliance. 2023 Feb 13;6(4):e202201637. doi: 10.26508/lsa.202201637 (PMC9930590; doi:10.26508/lsa.202201637)
Supplement: Supplementary file 5 [file LSA-2022-01637_TableS5.xlsx]

## Sheet: Table S5
Supplementary Table S5 - Oligonucleotide primers and PCR programs used in species identification and 16S rDNA amplification.
Species/subspecies	Primer sequence (5' -> 3')	PCR conditionsa	Amplicon length (bp)	Reference
16S rDNA	27f: AGAGTTTGATCCTGGCTCAG 1495R: CTACGGCTACCTTGTTACGA	95°C 60s, 59 °C 60s, 72 °C 120s	1468	1
Bifidobacterium animalis subsp. lactis	BflactF: CCCTTTCCACGGGTCCC BflactR: AAGGGAAACCGTGTCTCCAC	95°C 15s, 62 °C 20s, 72 °C 30s	194	2
Bifidobacterium longum	F: CAGTTGATCGCATGGTCTT R: TACCCGTCGAAGCCAC	95°C 15s, 60 °C 20s, 72 °C 30s	106	2
Enterococcus faecalis	ddl E.faecalis E1: ATCAAGTACAGTTAGTCT	95°C 30s, 55 °C 30s, 72 °C 30s	941	3
	ddl E.faecalis E2: ACGATTCAAAGCTAACTG
Enterococcus faecium	ddl E.faecium F1: AGAGACATTGAATATGCC	95°C 30s, 55 °C 30s, 72 °C 30s	550	3
	ddl E.faecium F2: TCGAATGTGCTACAATC
Lacticaseibacillus casei/paracasei/ rhamnosus multiplex	Czfor: CAGCGCTGGTGGAAGACTTG PC2a: GGATTGGGTTTTGCGTGATGGTCGC Rhfor: GACTTCTCAACCAGCAGCGCAGA CPRev: TGCATTTCCCCGCTTTCATGACT	95°C 30s, 68 °C 30s, 72 °C 45s	Lcb. casei 666 Lcb. paracasei 253 Lcb. rhamnosus 801	4
Lactiplantibacillus plantarum	Plant 1: ATCATGATTTACATTTGAGTG LOWLAC: CGACGACCATGAACCACCTGT	95°C 30s, 58 °C 30s, 72 °C 30s	996	5
Lactobacillus acidophilus	LacI: AGCTGAACCAACAGATTCAC LacII: ACTACCAGGGTATCTAATCC	95°C 30s, 62 °C 30s, 72 °C 30s	759	6
Lactobacillus delbrueckii subsp. bulgaricus	LB1: AAAAATGAAGTTGTTTAAAGTAGGTA LLB1: AAGTCTGTCCTCTGGCTGG	95°C 30s, 58 °C 30s, 72 °C 30s	1065	7
Lactobacillus gasseri	Gas I: GAGTGCGAGAGCACTAAAG Gas II: CTATTTCAAGTTGAGTTTCTCT	95°C 30s, 55 °C 30s, 72 °C 30s	197	6
Lactococcus lactis	27f: AGAGTTTGATCMTGGCTCAG Lla: CAGTCGGTACAAGTACCAAC	95°C 30s, 55 °C 30s, 72 °C 30s	87	8
Latilactobacillus sakei	16: GCTGGATCACCTCCTTTC Ls(/16): /ATGAAACTATTAAATTGGTAC	95°C 30s, 53 °C 30s, 72 °C 30s	220	9
Levilactobacillus brevis	BREVIS-F: CTTGCACTGATTTTAACA BREVIS-R: GGGCGGTGTGTACAAGGC	95°C 30s, 40 °C 30s, 72 °C 60s	1340	10
Limosilactobacillus reuteri	Lfpr: GCCGCCTAAGGTGGGACAGAT Reu: AACACTCAAGGATTGTCTGA	95°C 30s, 55 °C 30s, 72 °C 30s	~250	6
Pediococcus acidilactici	PAC23S_F: GTTTCGGAGGAGGCGCAA P23S_R: CTGTCTCGCAGTCAAGCTC	95°C 30s, 66 °C 60s, 72 °C 60s	213	11
Pediococcus pentosaceus	PPE23S_F: CCAGGTTGAAGGTGCAGTAAAAT P23S_R: CTGTCTCGCAGTCAAGCTC	95°C 30s, 66 °C 30s, 72 °C 60s	1647	11
Streptococcus thermophilus	Th I: ACGGAATGTACTTGAGTTTC Th II: TTTGGCCTTTCGACCTAAC	95°C 30s, 58 °C 30s, 72 °C 30s	205-304	12
a PCR amplification was carried out in reaction mixtures containing 1× PCR buffer Go Taq flexi (Promega, USA), 1.5 mM MgCl2, 0.025 U/µl Taq polymerase, 0.1 mM dNTP (Thermo Fisher Scientific, USA), and 0.5 mM of each primer.
References
1 Yu J, Wang WH, Menghe BLG, Jiri MT, Wang HM, Liu WJ, et al. Diversity of lactic acid bacteria associated with traditional fermented dairy products in Mongolia. J Dairy Sci. 2011;94(7):3229–41.
2 Malinen E, Kassinen A, Rinttilä T, Palva A. Comparison of real-time PCR with SYBR green I or 5′-nuclease assays and dot-blot hybridization with rDNA-targeted oligonucleotide probes in quantification of selected faecal bacteria. Microbiology. 2003;149:269–77.
3 Dutka-Malen S, Evers S, Courvalin P. Detection of glycopeptide resistance genotypes and identification to the species level of clinically relevant enterococci by PCR. J Clin Microbiol. 1995;33:24–7.
4 Bottari B, Felis GE, Salvetti E, Castioni A, Campedelli I, Torriani S, et al. Effective identification of Lactobacillus casei group species: genome-based selection of the gene mutL as the target of a novel multiplex PCR assay. Microbiology. 2017;163(7):950–60.
5 Chagnaud P, Machinis K, Coutte LA, Marecat A, Mercenier A. Rapid PCR-based procedure to identify lactic acid bacteria: application to six common Lactobacillus species. J Microbiol Methods. 2001;44(2):139–48.
6 Walter J, Tannock GW, Tilsala-Timisjarvi A, Rodtong S, Loach DM, Munro K, et al. Detection and identification of gastrointestinal Lactobacillus species by using denaturing gradient gel electrophoresis and species-specific PCR primers. Appl Environ Microbiol. 2000;66:297–303.
7 Torriani S, Zapparoli G, Dellaglio F. Use of PCR-based methods for rapid differentiation of Lactobacillus delbrueckii subsp. bulgaricus and L. delbrueckii subsp. lactis. Appl Environ Microbiol. 1999;65(10):4351–6.
8 Barakat RK, Griffiths MW, Harris LJ. Isolation and characterization of Carnobacterium, Lactococcus, and Enterococcus spp. from cooked, modified atmosphere packaged, refrigerated, poultry meat. Int J Food Microbiol. 2000;62:83–94.
9 Berthier F, Ehrlich SD. Genetic diversity within Lactobacillus sakei and Lactobacillus curvatus and design of PCR primers for its detection using randomly amplified polymorphic DNA. Int J Syst Bacteriol. 1999;49:997–1007.
10 Guarneri T, Rossetti L, Giraffa G. Rapid identification of Lactobacillus brevis using the polymerase chain reaction. Lett Appl Microbiol. 2001;33(5):377–81.
11 Pfannebecker J, Fröhlich J. Use of a species-specific multiplex PCR for the identification of pediococci. Int J Food Microbiol. 2008;128(2):288–96.
12 Tilsala-Timisjärvi A, Alatossava T. Development of oligonucleotide primers from the 16S-23S rRNA intergenic sequences for identifying different dairy and probiotic lactic acid bacteria by PCR. Int J Food Microbiol. 1997;35:49–56.
