# Supplementary material for: Genomic insights into antibiotic resistance and mobilome of lactic acid bacteria and bifidobacteria
Source: Life Sci Alliance. 2023 Feb 13;6(4):e202201637. doi: 10.26508/lsa.202201637 (PMC9930590; doi:10.26508/lsa.202201637)
Supplement: Supplementary file 6 [file LSA-2022-01637_TableS6.xlsx]

## Sheet: Table S6
Supplementary Table S6 - Antimicrobial resistance cut-off values not provided in EFSA-FEEDAP (2018) for various bacterial genera. nd, missing data; nr, test not required.
	Bifidobacterium	Carnobacterium	Enterococcus	Lactococcus	Leuconostoc	Pediococcus	Staphylococcus	Streptococcus	Lactobacillib
Antimicrobiala	µg/ml
Cefoxitin			nd	nd	nd	nd	4		nd
Ciprofloxacin	16	nd	4	nd	nd	nd	1	nd	4
Daptomycin	nd		8	nd		nd	1	nd	nd
Fusidic acid	nd	nd	8	nd	nd	8	1		2/32/256
Linezolid	4	4	4	4	4	4	4	4	4
Lincomycin	nd		nd			nd	nd	nd	nd
Mupirocin			50	50	50	50	nd		50
Neomycin	500	8	1024	8	8	8	8	8	16/32
Nitrofurantoin	nd		64						nd
Penicillin	0.5	0.5	16	0.5	0.5	0.5	0.125	0.5	0.5
Quinupristin/dalfopristin	1	4	4	4	4	4	2	4	4
Rifampicin	2	nd	4	4	nd	4	0.5		2
Sulfamethoxazole			nd	nd	nd	nd	512		nd
Teicoplanin	nd		2	nd		nd	2	nd	nd
Tiamulin			32	nd	nd	nd	2		nd
Tigecycline	nd		0.25	nd		nd	0.5	nd	nd
Trimethoprim	8	4	8	nr	8	8	4	nr	8
a Data of 1-13
b original genus Lactobacillus
References
1 Institute Clinical & Laboratory Standards. CLSI M100-ED31:2021 Performance Standards for Antimicrobial Susceptibility Testing, 31st Edition. 2021;
2 D’Aimmo MR, Modesto M, Biavati B. Antibiotic resistance of lactic acid bacteria and Bifidobacterium spp. isolated from dairy and pharmaceutical products. Int J Food Microbiol. 2007;115:35–42.
3 Danielsen M, Wind A. Susceptibility of Lactobacillus spp. to antimicrobial agents. Int J Food Microbiol. 2003;82:1–11.
4 EFSA. Opinion of the Scientific Panel on additives and products or substances used in animal feed on the updating of the criteria used in the assessment of bacteria for resistance to antibiotics of human or veterinary importance. EFSA J. 2005;3(6):223.
5 EFSA. Technical guidance - update of the criteria used in the assessment of bacterial resistance to antibiotics of human or veterinarly importance. EFSA J. 2008;6(7):732.
6 EUCAST. The European Committee on antimicrobial susceptibility testing. Breakpoint tables for interpretation of MICs and zone diameters. 2021; Available from: http://www.eucast.org
7 Frey Y, Rodriguez JP, Thomann A, Schwendener S, Perreten V. Genetic characterization of antimicrobial resistance in coagulase-negative staphylococci from bovine mastitis milk. J Dairy Sci. 2013;96(4):2247–57.
8 Jones RN, Pfaller MA, Rhomberg PR, Walter DH. Tiamulin activity against fastidious and nonfastidious veterinary and human bacterial isolates: initial development of in vitro susceptibility test methods. J Clin Microbiol. 2002;40(2):461–5.
9 Klare I, Konstabel C, Werner G, Huys G, Vankerckhoven V, Kahlmeter G, et al. Antimicrobial susceptibilities of Lactobacillus, Pediococcus and Lactococcus human isolates and cultures intended for probiotic or nutritional use. J Antimicrob Chemother. 2007;59:900–12.
10 Leuschner RGK, Bew J, Simpson P, Ross PR, Stanton C. A collaborative study of a method for the enumeration of probiotic bifidobacteria in animal feed. Int J Food Microbiol. 2003;83(2):161–70.
11 Masco L, Van Hoorde K, De Brandt E, Swings J, Huys G. Antimicrobial susceptibility of Bifidobacterium strains from humans, animals and probiotic products. J Antimicrob Chemother. 2006;58(1):85–94.
12 Tankovic J, Leclercq R, Duval J. Antimicrobial susceptibility of Pediococcus spp. and genetic basis of macrolide resistance in Pediococcus acidilactici HM3020. Antimicrob Agents Chemother. 1993;37(4):789–92.
13 Toma E, Barriault D. Antimicrobial activity of fusidic acid and disk diffusion susceptibility testing criteria for gram-positive cocci. J Clin Microbiol. 1995;33(7):1712–5.
