# Supplementary material for: Genomic insights into antibiotic resistance and mobilome of lactic acid bacteria and bifidobacteria
Source: Life Sci Alliance. 2023 Feb 13;6(4):e202201637. doi: 10.26508/lsa.202201637 (PMC9930590; doi:10.26508/lsa.202201637)
Supplement: Supplementary file 7 [file LSA-2022-01637_TableS7.xlsx]

## Sheet: Table S7
Supplementary Table S7 - Bacterial strains included in whole genome sequencing.
				TrimmomaticPE			FLASh	SPADES/QUAST								Prokka			Plasmids
In-house strain designation	Group	Genome assembly method (parameters)	No. of raw readsa	HEADCROP	CROP	No. of high-quality readsa	Joint reads (%)	No. of contigs	Total length (bp)	N50	N75	L50	L75	% GC	Pyani (> 0.95)	CDS	rRNA	tRNA	MOB-suite	Coveraged
IM841	human milk or colostrum	SPADES	1671255	4	280	1534471	37.37	24	1922598	182697	114413	4	8	60.44	B. animalis subsp. lactis DSM 10140	1554	4	54	absent	440.41
IM703	human milk or colostrum	SPADES	777443	8	270	701825	21.74	27	2450309	300533	126190	3	6	58.98	B. breve DSM 20213	2115	1	56	present	149.87
IM1336	probiotic strains	SPADES	411680	8	270	324211	18.18	12	2261878	614157	547277	2	3	58.88	B. breve DSM 20213	1925	1	54	absent	74.99
IM1386	probiotic strains	SPADES	2146510	8	260	1959021	41.4	13	2263817	541354	273195	2	4	58.58	B. breve DSM 20213	1862	1	56	absent	435.72
IM217A	probiotic strains	SPADES	746222	8	250	669202	16.63	61	2508765	96907	47542	9	18	59.31	B. longum subsp. infantis ATCC 15697	2141	1	58	present	128.59
IM810	probiotic strains	SPADES	876709	8	250	780517	25.98	29	2318007	199815	99043	4	8	59.9	B. longum subsp. longum NCTC 11818	1900	1	59	present	162.79
IM937	human milk or colostrum	SPADES	605435	8	250	477465	14.96	30	2341466	181903	86898	5	10	59.69	B. longum subsp. longum NCTC 11818	1939	1	57	absent	98.56
IM1426	starter cultures	SPADES	810121	8	288	685624	23.99	114	3062024	52700	34298	17	35	37.81	E. durans DSM 10746	2858	6	65	present	124.72
IM1301	non-starter strains	SPADES	1012804	8	288	903440	26.43	128	3140381	66421	34464	18	33	37.23	E. faecalis ATCC 19433	3046	4	59	present	159.8
IM1312	non-starter strains	SPADES	559003	8	288	475654	27.46	74	3022840	91393	49543	13	23	37.44	E. faecalis ATCC 19433	2911	4	58	present	87.92
IM1315	non-starter strains	SPADES	770836	8	288	698354	36.19	35	2999377	299360	160679	4	7	37.35	E. faecalis ATCC 29212	2851	4	53	present	130.03
IM1437	non-starter strains	SPADES	928036	8	288	831933	27.52	111	2982575	329889	319264	4	6	37.43	E. faecalis ATCC 19433	2764	4	53	present	155.16
IM1438	non-starter strains	SPADES (k = 21, 33, 55, 77, 99)	1016958	8	288	976289	16.52	115	3072485	82113	47391	13	25	37.17	E. faecalis ATCC 29212	2935	4	53	present	179.13
IM1305	non-starter strains	SPADES	1039161	20	225	912036	23.1	121	3115217	58364	17064	16	55	37.28	E. faecalis ATCC 19433	3015	5	59	present	119.45
IM215A	probiotic strains	SPADES	892893	4	294	807436	26.67	49	2726122	157031	72764	6	12	38.27	E. faecium T110	2595	6	63	present	171.55
IM578	probiotic strains	SPADES	868864	4	294	782064	26.15	43	2642210	101398	74991	10	17	38.26	E. faecium T110	2518	8	62	present	171.34
IM1439	non-starter strains	SPADES (k = 21, 33, 55, 77)	2104889	8	288	1926162	54.27	148	2817332	45443	24936	20	39	37.79	E. faecium NCTC 7171	2807	5	71	present	385.33
IM1478	feed additives	Bowtie2, Velvete (reference: E. faecium E2039, k = 51)	1093018	8	288	1035972	43.84	148	2622052	37476	18320	20	43	38.59	E. faecium E2039	2463	11	65	present	220.58
IM1454	starter cultures	SPADES	937369	8	288	805848	27.19	26	3107956	290790	170752	5	8	36.57	E. hirae R17	2808	6	66	absent	145.09
IM1319	non-starter strains	SPADES	854782	8	288	777899	35.5	107	2451141	57337	30701	15	29	39.18	E. italicus DSM 15952	2416	8	57	present	176.74
IM1314	non-starter strains	SPADES	1337906	20	225	1117153	23.58	96	2359873	49325	25695	15	31	39.39	E. italicus DSM 15952	2339	8	62	present	193.15
IM1302	non-starter strains	SPADES	1282166	20	225	1056457	28.54	192	4196137	66496	11669	19	78	39.98	E. malodoratus DSM 20681	4192	7	60	present	102.72
IM932	human milk or colostrum	SPADES	866342	20	225	708631	15	87	3030465	92612	20397	9	35	46.28	Lcb. paracasei subsp. paracasei JCM 8130	2892	8	56	present	95.4
IM1339	probiotic strains	SPADES	853612	8	288	739136	23.58	54	3153452	136435	76784	7	15	46.09	Lcb. paracasei subsp. paracasei JCM 8130	3025	7	56	present	130.78
IM1384	probiotic strains	SPADES	639508	8	288	551555	23.31	103	3077110	128170	54630	9	18	46.19	Lcb. paracasei subsp. paracasei JCM 8130	2937	6	58	present	99.94
IM561	probiotic strains	SPADES	583924	10	280	494414	22.84	28	2893327	228367	163656	5	8	46.72	Lcb. rhamnosus DSM 20021	2706	5	56	absent	92.12
IM1338	probiotic strains	SPADES	662876	9	287	561658	22.88	26	2893145	272522	163656	4	7	46.73	Lcb. rhamnosus DSM 20021	2701	5	57	absent	107.75
IM1429	starter cultures	SPADES	644571	8	288	560707	25.78	30	2892369	272520	175212	5	8	46.73	Lcb. rhamnosus DSM 20021	2701	5	56	absent	108.36
IM1389	probiotic strains	SPADES	1057044	20	225	927799	18.39	72	2928646	79316	48831	11	22	46.69	Lb. rhamnosus GG	2708	9	57	present	129.25
IM1459	probiotic strains	SPADES	1089703	20	225	798010	13.22	39	2892598	179967	104205	5	10	46.73	Lp. rhamnosus DSM 20021	2689	6	56	absent	112.56
IM562	probiotic strains	SPADES	559379	8	285	459820	22.57	30	3211107	284091	137737	4	9	44.49	Lp. plantarum subsp. plantarum ATCC 14917	3003	7	69	present	79.17
IM1334	non-starter strains	SPADES	558612	8	288	470415	22.16	197	3476620	52756	23970	21	47	43.33	Lp. paraplantarum DSM 10667	3370	6	78	present	74.87
IM930	human milk or colostrum	SPADES	642526	8	288	544037	21.35	30	3390092	238302	140077	5	10	44.17	Lp. plantarum subsp. plantarum ATCC 14917	3165	6	62	present	89.68
IM1130	non-starter strains	SPADES	574512	8	288	484231	24.97	20	3238483	337498	175047	4	8	44.46	Lp. plantarum subsp. plantarum ATCC 14917	3033	6	64	present	83.65
IM1131	non-starter strains	SPADES	579964	9	275	522689	46.13	24	3240290	315017	160416	4	8	44.46	Lp. plantarum subsp. plantarum ATCC 14917	3032	7	65	present	85.72
IM1155	non-starter strains	SPADES	652296	8	288	563162	21.96	30	3389379	282423	168315	5	9	44.17	Lp. plantarum subsp. plantarum ATCC 14917	3163	6	62	present	92.85
IM1393	probiotic strains	SPADES	612778	8	288	512120	22.28	25	3207476	363177	130771	3	8	44.5	Lp. plantarum subsp. plantarum ATCC 14917	2999	7	65	present	89.24
IM1430	starter cultures	SPADES	903583	20	225	712664	15.06	57	1772596	67085	19373	8	27	49.83	Lb. bulgaricus ATCC 11842	1824	13	75	absent	164.03
IM1390	probiotic strains	SPADES	658149	8	288	578991	21.78	18	1841021	268364	161416	3	5	35.02	Lb. gasseri ATCC 33323	1768	4	57	absent	175.88
IM216A	probiotic strains	SPADES	1082696	4	294	934258	31.87	25	1983110	154713	77074	3	8	34.82	Lb. paragasseri K7	1965	5	59	absent	272.56
IM914	human milk or colostrum	SPADES	741149	8	288	644000	22.6	55	1969311	86846	48151	9	16	34.64	Lb. paragasseri K7	1921	4	58	present	181.9
IM1456	starter cultures	SPADES	435707	8	288	368733	25.36	143	2573681	37279	24689	23	43	35.54	Lc. lactis subsp. cremoris NZ9000	2672	6	52	present	79.68
IM1341	probiotic strains	SPADES	1460072	20	225	1117643	15.54	165	2594696	34597	20057	21	45	35	Lc. lactis subsp. lactis ATCC 1943596	2600	7	52	present	175.74
IM143	non-starter strains	SPADES	564451	4	290	495139	32.17	21	2434749	226111	221600	4	6	35.05	Lc. lactis subsp. lactis ATCC 19435	2395	6	56	present	116.25
IM145	non-starter strains	SPADES	513720	4	294	446982	32.83	8	2416675	487100	450885	2	3	34.97	Lc. lactis subsp. lactis ATCC 19435	2353	6	52	absent	107.26
IM1325	non-starter strains	SPADES	611939	8	288	546583	32.47	35	2448867	262713	123146	4	7	34.88	Lc. lactis subsp. lactis ATCC 19435	2372	6	52	present	124.75
IM1326	non-starter strains	SPADES	586366	8	288	517664	30.04	53	2653871	205043	121548	5	9	34.99	Lc. lactis subsp. lactis ATCC 19435	2663	6	54	present	108.7
IM1409	starter cultures	SPADES	438104	8	288	374659	24.79	42	2413483	144341	77120	5	11	35.01	Lc. lactis subsp. lactis ATCC 19435	2392	6	53	present	86.77
IM1465	protective cultures	SPADES	624969	8	288	525947	30.51	22	1939235	420045	123669	2	5	40.99	La. sakei ATCC 15521	1882	7	59	absent	151.73
IM1365	non-starter strains	SPADES	1160344	20	225	1029508	20.8	109	2522836	55126	27882	14	30	41.57	Ln. kefiri DSM 20587	2444	7	59	present	166.49
IM1329	non-starter strains	SPADES	605572	8	288	524438	25.64	21	1960958	276152	127300	3	6	38.84	Le. citreum KM20	1955	4	51	present	149.61
IM1476	starter cultures	Bowtie2, Velvet (reference: Le. mesenteroides ATCC 8293, k = 51)	824866	8	288	710453	37.2	86	2160153	75090	24374	7	21	37.47	Le. mesenteroides subsp. mesenteroides ATCC 8293	2168	2	38	present	183.04
IM1374	starter cultures	SPADES	681959	8	288	580461	31.22	98	2061472	53077	33453	13	26	38.93	Le. pseudomesenteroides PS12	2130	4	52	present	156.07
IM1293	non-starter strains	SPADES	919550	8	288	770554	27.87	131	2668074	60698	34047	14	29	45.48	Lv. brevis NCTC 13768	2667	5	65	present	159.92
IM1297b	non-starter strains	SPADES (k = 21, 33, 55)	1790340	12	250	1594590	49.64	20	2704962	415028	333335	3	5	45.5	Lv. brevis NCTC 13768	2678	2	52	present	280.83
IM1457	starter cultures	SPADES	760643	8	288	636999	27.2	16	2566984	582906	399119	2	3	45.73	Lv. brevis NCTC 13768	2498	6	61	present	138.78
IM1470	starter cultures	SPADES	1017020	10	270	851057	26.15	61	2407462	124488	101689	6	11	45.88	Lv. brevis NCTC 13768	2375	7	65	present	182.72
IM849	human milk or colostrum	SPADES	492046	8	288	429779	23.81	18	2042362	382020	200596	2	4	32.81	Lg. salivarius DSM 20555	2006	9	69	present	117.43
IM863	human milk or colostrum	SPADES	762372	10	250	676878	22.29	117	2076587	41751	21953	14	31	51.67	Lm. fermentum ATCC 14931	2048	7	59	present	152.58
IM566	probiotic strains	Bowtie2 (X=1000), Velvet (reference Lm. reuteri SD2112, k = 51)	631471	4	294	525188	20.8	35	2298761	165862	119358	5	9	39.04	Lm. reuteri SD21123	2250	12	69	present	132.36
IM110	feed additives	SPADES	1360947	20	225	1205765	12.01	90	1910913	43307	12047	16	48	38.74	Lm. reuteri DSM 20016	1875	9	60	absent	257.44
IM842c	human milk or colostrum	SPADES (untrusted-contigs, reference Lm. reuteri SD2112)	2757405	20/15	225/275	2481268	35.8	46	2184675	176015	18980	4	20	38.95	Lm. reuteri SD2112	2121	17	69	present	576.97
IM929	human milk or colostrum	SPADES	1172555	20	225	1033435	14.12	75	1893388	48277	13480	12	37	40.46	Lm. vaginalis ATCC 9540	1829	10	60	absent	222.69
IM113	feed additives	SPADES	381801	4	290	331800	32.35	29	2035998	167087	107286	4	8	42	P. acidilactici ATCC 8042	1968	5	54	present	92.99
IM716	human milk or colostrum	SPADES	457723	4	294	385366	36.06	14	1971943	399059	314674	3	4	42.18	P. acidilactici ATCC 8042	1882	6	55	absent	113.09
IM1475	starter cultures	SPADES	712322	8	288	574657	26.58	18	1948257	382044	215392	2	4	42.19	P. acidilactici DSM 20284	1895	5	55	present	165.01
IM811	probiotic strains	SPADES	341211	4	294	290297	29.03	19	1709153	288759	272928	3	4	37.27	P. pentosaceus ATCC 33316	1669	7	54	present	98.28
IM1147	non-starter strains	SPADES	557888	8	288	471688	33.36	14	1708453	427548	272928	2	4	37.27	P. pentosaceus ATCC 33316	1668	7	54	present	154.28
IM1473	starter cultures	SPADES	392109	8	288	320417	32.41	11	1823817	443340	293524	2	4	37.22	P. pentosaceus ATCC 33316	1772	5	53	present	98.33
IM1421	starter cultures	SPADES	1777603	20	225	1592974	15.01	11	2551294	883651	340441	2	3	34.5	Staph. carnosus JCM 6069	2483	8	61	present	254.75
IM1419	starter cultures	SPADES	1273552	20	225	1134397	9.94	191	2733637	30017	16349	29	60	32.75	Staph. xylosus ATCC 29971657	2497	11	58	present	169.31
IM1424	starter cultures	SPADES	1408793	20	225	1217351	15.11	52	1781893	73972	41086	6	14	38.94	S. thermophilus ATCC 192585	1888	4	48	present	278.74
IM1340	probiotic strains	SPADES	754133	20	225	624746	15.97	60	1871601	69351	21926	8	25	38.8	S. thermophilus ATCC 19258	1945	7	51	present	136.19
IM1427	starter cultures	SPADES	384238	8	288	324679	18.55	80	1900983	48573	28577	12	24	39.07	Le. pseudomesenteroides PS12	1894	4	51	present	95.26
IM1313	non-starter strains	SPADES	698633	8	288	604171	22.8	51	2675622	116741	78883	8	16	38.21	E. faecium T110	2549	7	63	present	126.05
a one direction
b TrimmomaticPE parameters: LEADING:3 TRAILING:3 SLIDINGWINDOW:4:28 MINLEN:21
c joint sequences of Microsynth and NLZOH
d 2 × read length × No. of reads / genome length
e Bowtie2: version 2.3.4.1, default parameters; Velvet: version 1.2.10, parameters: -shortPaired, -exp_cov auto, -cov_cutoff auto, -scaffolding no
Strains sequenced at National Laboratory of Health, Environment and Food (Slovenia) are shown in bold.
non-starter strains: isolates of natural microbiota from fermented products
La., Latilactobacillus ; Lb., Lactobacillus; Lc., Lactococcus; Lcb., Lacticaseibacillus; Le., Leuconostoc; Lg., Ligilactobacillus; Lm., Limosilactobacillus; Ln., Lentilactobacillus; Staph., Staphylococcus; Lp., Lactiplantibacillus; Lv., Levilactobacillus; B., Bifidobacterium; E., Enterococcus; P., Pediococcus; S., Streptococcus
